# Supplementary material for: The gut microbiota regulates diabetic retinopathy in adult rats
Source: Front Microbiol. 2025 Jan 29;16:1479792. doi: 10.3389/fmicb.2025.1479792 (PMC11822567; doi:10.3389/fmicb.2025.1479792)
Supplement: Supplementary file 1 [file Table_1.XLSX]

## Sheet: R1-R2 pvalue_cut
	VIP	mean_R1	sd_R1	mean_R2	sd_R2	Fold Change_R2/R1	log2(FC_R2/R1)	p.value	FDR
Hydrocinnamic acid	1.30981	6.73817e+07	3.12171e+07	15027.4	8988.78	0.00022302	-12.131	0.0303828	0.066935
Allocholic acid	1.2724	1.15684e+09	5.86773e+08	504798	218659	0.00043636	-11.162	0.0303828	0.0678648
Prostaglandin B2	1.07668	8.2768e+06	6.60051e+06	11567	10717.4	0.0013975	-9.4829	0.0303828	0.066935
Chenodeoxycholic acid	1.21867	3.2621e+09	1.9311e+09	4.92801e+06	3.29302e+06	0.0015107	-9.3706	0.0303828	0.066935
Docosahexaenoic acid	1.06663	5.16558e+07	4.15228e+07	91314	74845.5	0.0017677	-9.1439	0.0303828	0.0678648
Methyl (indol-3-yl)acetate	1.27707	3.18804e+07	1.59352e+07	57597.8	24176.4	0.0018067	-9.1124	0.0303828	0.0678648
12-Keto-leukotriene B4	1.00897	6.51846e+07	5.88551e+07	138116	202320	0.0021188	-8.8825	0.0303828	0.066935
Deoxycholic acid	1.04877	8.13776e+08	6.82514e+08	2.68903e+06	3.29405e+06	0.0033044	-8.2414	0.0303828	0.066935
21-Hydroxypregnenolone	1.39195	6.23057e+07	2.0175e+07	211170	84457.7	0.0033893	-8.2048	0.0303828	0.0678648
Enterolactone	1.467	1.07885e+08	1.81668e+07	398149	120042	0.0036905	-8.082	0.0303828	0.0678648
Cycloheximide	1.2869	4.8979e+06	2.37281e+06	21641.4	11406	0.0044185	-7.8222	0.0303828	0.0678648
Luteolin	1.35048	1.57884e+07	6.3299e+06	83382.8	13523.4	0.0052813	-7.5649	0.0303828	0.066935
Citalopram	1.12346	9.70299e+07	6.95128e+07	518711	117642	0.0053459	-7.5474	0.0303828	0.0678648
Lanosterin	1.29399	1.32555e+07	6.39679e+06	99576.6	28317.2	0.0075121	-7.0566	0.0303828	0.066935
Misoprostol	1.44522	7.91276e+07	1.74716e+07	648240	875861	0.0081923	-6.9315	0.0303828	0.0678648
Gibberellin A3	1.02495	1.74591e+06	1.52158e+06	14968.2	6627.19	0.0085733	-6.8659	0.0303828	0.066935
Enterodiol	1.20141	8.05288e+07	4.92696e+07	703575	230249	0.0087369	-6.8387	0.0303828	0.066935
N-Methyl-(R,S)-tetrahydrobenzylisoquinoline	1.4173	8.01964e+07	2.22174e+07	704117	650578	0.0087799	-6.8316	0.0303828	0.0678648
Phenacetin	1.14312	3.56907e+07	2.44668e+07	314592	37488.8	0.0088144	-6.8259	0.0303828	0.0678648
12,13-DHOME	1.22835	2.28788e+08	1.29237e+08	2.07885e+06	508540	0.0090863	-6.7821	0.0303828	0.0678648
3alpha,7alpha,12beta-Trihydroxy-5beta-cholanate	1.06623	5.7151e+08	4.60799e+08	5.76493e+06	3.31986e+06	0.010087	-6.6313	0.0303828	0.066935
Perillyl alcohol	1.36681	2.41049e+08	8.73325e+07	2.67757e+06	208306	0.011108	-6.4923	0.0303828	0.0678648
Xanthoxin	1.38502	4.72532e+07	1.5729e+07	525563	86794.7	0.011122	-6.4904	0.0303828	0.0678648
Taraxerol	1.13002	5.19393e+08	3.6453e+08	6.39641e+06	5.28973e+06	0.012315	-6.3434	0.0303828	0.0678648
Isoalantolactone	1.28623	5.42197e+07	2.61052e+07	670520	424393	0.012367	-6.3374	0.0303828	0.0678648
Mesobilirubinogen	1.26793	2.75919e+06	1.39947e+06	35281.4	20762.6	0.012787	-6.2892	0.0303828	0.0678648
Subaphylline	1.39912	6.4083e+07	1.97538e+07	866760	328643	0.013526	-6.2082	0.0303828	0.0678648
Hellebrigenin	1.10888	6.59324e+06	4.82277e+06	90188.5	78569.6	0.013679	-6.1919	0.0303828	0.0678648
17-Hydroxyprogesterone	1.24377	2.21414e+07	1.19584e+07	325113	172393	0.014684	-6.0897	0.0303828	0.0678648
Soyasapogenol B	1.18708	1.08933e+08	6.74601e+07	1.60181e+06	961455	0.014704	-6.0876	0.0303828	0.0678648
p-Aminobenzoic acid	1.45352	5.33104e+07	1.0681e+07	895557	71002.5	0.016799	-5.8955	0.0303828	0.0678648
Rivastigmine	1.15726	1.34047e+07	8.84453e+06	227707	42283.7	0.016987	-5.8794	0.0303828	0.0678648
Tryptamine	1.44048	2.54517e+07	5.83521e+06	435000	12939.2	0.017091	-5.8706	0.0303828	0.0678648
17alpha,21-Dihydroxypregnenolone	1.27586	2.09456e+07	1.03417e+07	362748	127594	0.017319	-5.8515	0.0303828	0.0678648
Traumatic Acid	1.12135	2.24387e+07	1.59211e+07	423008	354260	0.018852	-5.7292	0.0303828	0.0678648
5-Valerolactone	1.23337	1.68446e+07	9.29981e+06	324782	28017.6	0.019281	-5.6967	0.0303828	0.0678648
Phenylethylamine	1.3205	2.1451e+08	9.18451e+07	4.39464e+06	3.72539e+06	0.020487	-5.6092	0.0303828	0.0678648
2-Phenylethanol	1.31788	3.53862e+08	1.52831e+08	7.35682e+06	5.69887e+06	0.02079	-5.588	0.0303828	0.0678648
Tyrosine methylester	1.27821	2.83179e+07	1.38337e+07	595525	274342	0.02103	-5.5714	0.0303828	0.0678648
Maslinic acid	1.24518	5.74702e+07	3.07269e+07	1.21506e+06	58628.9	0.021142	-5.5637	0.0303828	0.0678648
Tryptophanol	1.43278	1.78185e+08	4.34334e+07	3.89797e+06	1.53823e+06	0.021876	-5.5145	0.0303828	0.0678648
Coronopilin	1.39664	3.69657e+07	1.1449e+07	809976	386585	0.021912	-5.5122	0.0303828	0.0678648
Estragole	1.17314	8.48807e+07	5.37944e+07	1.92277e+06	249231	0.022653	-5.4642	0.0303828	0.0678648
1-Methyl-6-phenyl-1H-imidazo[4,5-b]pyridin-2-amine	1.32391	861260	372099	20073.8	16566.1	0.023307	-5.4231	0.0303828	0.066935
Kaempferol	1.06006	5.6963e+06	4.57717e+06	141381	26036.2	0.02482	-5.3324	0.0303828	0.066935
Procollagen 5-hydroxy-L-lysine	1.18545	9.93245e+07	6.19343e+07	2.5226e+06	316823	0.025398	-5.2992	0.0303828	0.066935
Hydroxyindole	1.05746	2.52541e+07	2.00976e+07	718545	491511	0.028453	-5.1353	0.0303828	0.0678648
Xanthoxic acid	1.37183	2.20577e+07	7.6755e+06	630937	168047	0.028604	-5.1276	0.0303828	0.0678648
4a-Carboxy-4b-methyl-5a-cholesta-8,24-dien-3b-ol	1.38334	2.30013e+08	7.58291e+07	6.58237e+06	1.01983e+06	0.028617	-5.127	0.0303828	0.0678648
Taurodeoxycholic acid	1.39466	5.39939e+07	1.7391e+07	1.70363e+06	614979	0.031552	-4.9861	0.0303828	0.066935
Lovastatin	1.43347	2.58879e+07	6.178e+06	834570	647520	0.032238	-4.9551	0.0303828	0.0678648
Etiocholanolone	1.39914	1.07084e+07	3.23192e+06	364548	44110.7	0.034043	-4.8765	0.0303828	0.0678648
Tricyclodehydroisohumulone	1.2209	8.06069e+07	4.58592e+07	2.82629e+06	987366	0.035063	-4.8339	0.0303828	0.066935
Fluvoxamine	1.38784	3.4252e+07	1.09371e+07	1.2824e+06	316958	0.03744	-4.7393	0.0303828	0.0678648
Ethynodiol Diacetate	1.05461	1.07848e+07	8.62297e+06	424768	122053	0.039386	-4.6662	0.0303828	0.066935
Gemfibrozil	1.41719	1.43621e+08	4.04968e+07	5.68337e+06	775372	0.039572	-4.6594	0.0303828	0.066935
Equol	1.27464	9.65652e+06	4.67571e+06	383209	44371.3	0.039684	-4.6553	0.0303828	0.0678648
Coleonol	1.35456	1.35598e+07	5.01598e+06	555014	46716.6	0.040931	-4.6107	0.0303828	0.0678648
Nevirapine	1.35626	1.4832e+08	5.446e+07	6.14743e+06	557422	0.041447	-4.5926	0.0303828	0.0678648
Lumichrome	1.21133	5.11632e+08	2.90381e+08	2.27111e+07	8.13801e+06	0.044389	-4.4936	0.0303828	0.0678648
N-Acetyl-D-glucosamine	1.45476	3.28446e+07	6.79212e+06	1.56365e+06	825641	0.047607	-4.3927	0.0303828	0.066935
Toluate	1.27797	2.16375e+06	1.04774e+06	105046	28313.7	0.048548	-4.3644	0.0303828	0.066935
Andrographolide	1.30924	4.34885e+06	1.87464e+06	219558	43396.7	0.050486	-4.308	0.0303828	0.0678648
20-Carboxy-leukotriene B4	1.28653	3.40846e+07	1.6056e+07	1.73435e+06	784287	0.050884	-4.2967	0.0303828	0.066935
Pantetheine	1.17326	4.93095e+06	3.07281e+06	254221	52723.9	0.051556	-4.2777	0.0303828	0.066935
6-Keto-prostaglandin F1a	1.20163	6.44777e+07	3.71567e+07	3.35179e+06	399905	0.051984	-4.2658	0.0303828	0.0678648
Propiomazine	1.07666	9.60755e+06	7.18703e+06	508015	140963	0.052877	-4.2412	0.0303828	0.0678648
Nandrolone	1.38357	2.12378e+07	6.80344e+06	1.1632e+06	186733	0.05477	-4.1905	0.0303828	0.0678648
Methaqualone	1.05626	3.42518e+06	2.65132e+06	189728	173860	0.055392	-4.1742	0.0303828	0.0678648
Piperine	1.28948	5.28477e+06	2.40548e+06	302432	41428.8	0.057227	-4.1272	0.0303828	0.0678648
Sebacic acid	1.41033	1.75756e+07	4.84305e+06	1.0075e+06	183916	0.057324	-4.1247	0.0303828	0.0678648
Apiforol	1.26313	1.0008e+07	4.97625e+06	576454	490836	0.0576	-4.1178	0.0303828	0.066935
Illudin M	1.39844	1.96011e+07	5.77942e+06	1.13643e+06	387524	0.057978	-4.1084	0.0303828	0.0678648
Prostaglandin E2	1.15148	2.61295e+07	1.67152e+07	1.52332e+06	444632	0.058299	-4.1004	0.0303828	0.0678648
Methylimidazoleacetic acid	1.42615	9.95288e+08	2.40572e+08	5.86667e+07	5.13245e+07	0.058944	-4.0845	0.0303828	0.0678648
4-Methoxybenzaldehyde	1.38688	3.91869e+06	1.22729e+06	238016	21505.3	0.060739	-4.0412	0.0303828	0.0678648
15-Keto-prostaglandin F2a	1.44593	2.57262e+07	5.7414e+06	1.57408e+06	224351	0.061186	-4.0307	0.0303828	0.066935
Sphinganine	1.02681	1.19246e+09	9.69077e+08	7.48856e+07	2.6048e+07	0.062799	-3.9931	0.0303828	0.0678648
Pimelic acid	1.02813	2.41741e+07	1.97267e+07	1.58633e+06	763978	0.065621	-3.9297	0.0303828	0.066935
AMP	1.10131	1.71819e+06	1.21977e+06	114075	69147.8	0.066393	-3.9128	0.0303828	0.066935
Bufalin	1.23942	3.49925e+07	1.7975e+07	2.37078e+06	1.98656e+06	0.067751	-3.8836	0.0303828	0.0678648
p-Octopamine	1.40025	1.0245e+07	2.95916e+06	715846	15429.8	0.069873	-3.8391	0.0303828	0.0678648
Gein	1.33088	1.63877e+07	6.32466e+06	1.20102e+06	1.03179e+06	0.073288	-3.7703	0.0303828	0.0678648
Dimethenamid	1.3935	1.78887e+07	5.25429e+06	1.32234e+06	945010	0.073921	-3.7579	0.0303828	0.0678648
5-S-Methyl-5-thioinosine	1.13878	3.20701e+06	2.09258e+06	244496	61483.2	0.076238	-3.7133	0.0303828	0.066935
3alpha,20alpha,21-Trihydroxy-5beta-pregnan-11-one	1.38497	6.57112e+06	1.84356e+06	509208	875858	0.077492	-3.6898	0.0303828	0.0678648
D-Cathinone	1.2842	1.17659e+07	5.29717e+06	922045	480619	0.078366	-3.6736	0.0303828	0.0678648
12-Keto-tetrahydro-leukotriene B4	1.38133	1.60512e+07	5.18737e+06	1.26668e+06	770927	0.078915	-3.6636	0.0303828	0.066935
Naproxen	1.42715	3.57821e+06	898835	283529	120079	0.079238	-3.6577	0.0303828	0.066935
Cytosine	1.15534	4.45355e+07	2.75838e+07	3.5735e+06	1.15239e+06	0.080239	-3.6395	0.0303828	0.0678648
Ursolic acid	1.25782	5.05933e+07	2.43832e+07	4.21801e+06	2.3605e+06	0.083371	-3.5843	0.0303828	0.0678648
11b-PGF2a	1.36689	5.18489e+07	1.75359e+07	4.34403e+06	3.79783e+06	0.083782	-3.5772	0.0303828	0.066935
5a-Pregnane-3,20-dione	1.05741	6.17896e+06	4.63473e+06	517769	200092	0.083795	-3.577	0.0303828	0.0678648
Thymine	1.29515	3.92147e+07	1.69756e+07	3.38826e+06	1.01204e+06	0.086403	-3.5328	0.0303828	0.0678648
Indole-3-acetate	1.23216	3.43443e+07	1.76154e+07	3.00891e+06	1.66291e+06	0.08761	-3.5128	0.0303828	0.0678648
6-Methyladenine	1.4403	1.05321e+07	2.38889e+06	930776	182707	0.088375	-3.5002	0.0303828	0.066935
Dodecanedioic acid	1.32761	6.43817e+07	2.56335e+07	5.69333e+06	1.29623e+06	0.088431	-3.4993	0.0303828	0.066935
Prostaglandin A2	1.36951	1.37926e+07	4.63957e+06	1.23051e+06	706908	0.089215	-3.4866	0.0303828	0.066935
2-Aminophenol	1.47817	1.39293e+07	1.7031e+06	1.25059e+06	101401	0.089781	-3.4774	0.0303828	0.0678648
4-Hydroxycinnamoylmethane	1.44035	1.27785e+07	2.65605e+06	1.14861e+06	566758	0.089886	-3.4758	0.0303828	0.0678648
L-Alanyl-gamma-D-glutamyl-L-lysine	1.14231	1.63565e+07	1.0285e+07	1.48014e+06	662908	0.090493	-3.4661	0.0303828	0.0678648
2,4-Dihydroxyacetophenone	1.36239	4.15889e+06	1.45336e+06	377623	63460.7	0.090799	-3.4612	0.0303828	0.066935
Jasmonic acid	1.36567	2.94118e+08	9.79811e+07	2.79083e+07	2.75271e+06	0.094888	-3.3976	0.0303828	0.0678648
Formoterol	1.03198	1.68279e+07	1.29963e+07	1.65756e+06	998220	0.098501	-3.3437	0.0303828	0.0678648
ent-8alpha-Hydroxylabd-13-en-15-yl diphosphate	1.26674	4.44677e+06	2.05393e+06	442712	205890	0.099558	-3.3283	0.0303828	0.0678648
Phloretin	1.24068	1.16956e+07	5.86087e+06	1.17014e+06	789972	0.10005	-3.3212	0.0303828	0.066935
Prostaglandin E3	1.1503	9.20754e+06	5.64491e+06	921701	907237	0.1001	-3.3204	0.0303828	0.066935
Fenfluramine	1.26812	1.23668e+06	570532	124434	27649.9	0.10062	-3.313	0.0303828	0.0678648
Guanine	1.34484	5.56295e+07	1.97072e+07	5.6468e+06	3.58677e+06	0.10151	-3.3003	0.0303828	0.0678648
Prostaglandin E1	1.20217	7.82914e+08	4.21112e+08	8.05559e+07	6.71556e+07	0.10289	-3.2808	0.0303828	0.0678648
2-Deoxyguanosine	1.40814	6.75285e+06	1.80959e+06	698135	492475	0.10338	-3.2739	0.0303828	0.066935
Thiamine	1.0637	1.15973e+08	8.40027e+07	1.21696e+07	3.00674e+06	0.10494	-3.2524	0.0303828	0.0678648
Lipoxin A4	1.23539	5.70087e+06	2.81992e+06	602816	687112	0.10574	-3.2414	0.0303828	0.066935
Scopoline	1.4565	3.60375e+07	6.31687e+06	3.83231e+06	403650	0.10634	-3.2332	0.0303828	0.0678648
2-Iminobutanoate	1.41051	3.84562e+06	1.0371e+06	413103	156811	0.10742	-3.2186	0.0303828	0.066935
Mifepristone	1.29987	1.2862e+07	5.35277e+06	1.40271e+06	291574	0.10906	-3.1968	0.0303828	0.0678648
Uridine	1.15889	2.58243e+07	1.52074e+07	2.96568e+06	2.94908e+06	0.11484	-3.1223	0.0303828	0.066935
Calcitriol	1.40168	2.19962e+07	5.97523e+06	2.54997e+06	418930	0.11593	-3.1087	0.0303828	0.0678648
D-Lyxose	1.47574	3.19876e+07	4.02583e+06	3.73542e+06	214963	0.11678	-3.0982	0.0303828	0.0678648
Stearic acid	1.26465	7.37375e+07	3.41005e+07	8.68716e+06	4.11793e+06	0.11781	-3.0854	0.0303828	0.066935
Quinestrol	1.35251	6.81633e+07	2.31815e+07	8.06634e+06	2.98187e+06	0.11834	-3.079	0.0303828	0.0678648
Lithocholic acid	1.01393	4.46204e+07	3.46567e+07	5.30224e+06	4.26812e+06	0.11883	-3.073	0.0303828	0.0678648
Sarsasapogenin	1.07009	2.31939e+07	1.62632e+07	2.8277e+06	977718	0.12192	-3.036	0.0303828	0.0678648
Aminohydroquinone	1.35677	1.16932e+08	3.79963e+07	1.46824e+07	9.17076e+06	0.12556	-2.9935	0.0303828	0.0678648
Dihydrocapsaicin	1.35291	1.33442e+07	4.44036e+06	1.68931e+06	874280	0.12659	-2.9817	0.0303828	0.0678648
17a-Hydroxypregnenolone	1.26773	1.19236e+08	5.21002e+07	1.50991e+07	1.23221e+07	0.12663	-2.9813	0.0303828	0.0678648
Gingerol	1.31611	3.46438e+07	1.33726e+07	4.47164e+06	790274	0.12907	-2.9537	0.0303828	0.0678648
Xanthoxylin	1.09967	7.06923e+06	4.65068e+06	934760	583231	0.13223	-2.9189	0.0303828	0.066935
Resolvin D2	1.06229	4.41095e+06	3.08312e+06	605106	207269	0.13718	-2.8658	0.0303828	0.0678648
N-Acetylmuramate	1.00106	3.45962e+08	2.70688e+08	4.74872e+07	1.86822e+07	0.13726	-2.865	0.0303828	0.0678648
9,10-DHOME	1.12992	1.84537e+08	1.1362e+08	2.54594e+07	1.38601e+07	0.13796	-2.8576	0.0303828	0.066935
Uracil	1.43779	1.25142e+08	2.70473e+07	1.76224e+07	4.19885e+06	0.14082	-2.8281	0.0303828	0.066935
Metanephrine	1.02935	3.0184e+07	2.22963e+07	4.31259e+06	1.34919e+06	0.14288	-2.8072	0.0303828	0.0678648
Hydroquinone	1.31092	9.3917e+06	3.62331e+06	1.34727e+06	268549	0.14345	-2.8013	0.0303828	0.0678648
Acebutolol	1.00072	2.14171e+06	1.68017e+06	307435	119627	0.14355	-2.8004	0.0303828	0.066935
3-Methyloxindole	1.21287	1.02226e+07	5.17327e+06	1.47895e+06	171318	0.14467	-2.7891	0.0303828	0.0678648
Serotonin	1.37589	1.55089e+07	4.65434e+06	2.26641e+06	169267	0.14614	-2.7746	0.0303828	0.0678648
Pendimethalin	1.01511	1.85859e+07	1.40763e+07	2.80549e+06	1.12774e+06	0.15095	-2.7279	0.0303828	0.066935
Deoxyadenosine	1.29832	3.59075e+06	1.42858e+06	548142	68311.1	0.15265	-2.7117	0.0303828	0.0678648
Adenine	1.0101	1.84411e+08	1.40213e+08	2.8373e+07	1.38983e+07	0.15386	-2.7003	0.0303828	0.066935
(R,S)-Norlaudanosoline	1.42042	1.7587e+06	406811	271029	17763.8	0.15411	-2.698	0.0303828	0.0678648
D-Xylose	1.40638	1.69939e+08	4.47163e+07	2.66787e+07	2.94191e+06	0.15699	-2.6713	0.0303828	0.066935
Quinine	1.31576	6.04999e+06	2.23819e+06	961448	326491	0.15892	-2.6537	0.0303828	0.0678648
Progesterone	1.34353	1.03197e+07	2.70199e+06	1.66737e+06	2.20085e+06	0.16157	-2.6298	0.0303828	0.0678648
Hecogenin	1.14124	1.89629e+07	1.09982e+07	3.07732e+06	837505	0.16228	-2.6234	0.0303828	0.0678648
Ribavirin	1.42873	4.89624e+07	1.04897e+07	8.07072e+06	921827	0.16483	-2.6009	0.0303828	0.0678648
Dihydrotestosterone	1.29526	8.48113e+06	3.18268e+06	1.48086e+06	950829	0.17461	-2.5178	0.0303828	0.0678648
6-Hydroxyhexanoic acid	1.05002	1.60334e+07	1.10926e+07	2.80324e+06	572293	0.17484	-2.5159	0.0303828	0.066935
Isoquinoline	1.19888	6.51079e+06	3.27705e+06	1.14889e+06	149251	0.17646	-2.5026	0.0303828	0.0678648
1-Methyladenosine	1.4263	6.28031e+06	1.03487e+06	1.1127e+06	875568	0.17717	-2.4968	0.0303828	0.0678648
Prednisolone	1.24246	819976	369333	148470	5284.51	0.18107	-2.4654	0.0303828	0.0678648
Hepoxilin B3	1.38253	7.46395e+07	2.14038e+07	1.38158e+07	1.51162e+06	0.1851	-2.4336	0.0303828	0.066935
9(S)-HPOT	1.45046	5.85238e+07	8.6213e+06	1.10601e+07	5.09545e+06	0.18898	-2.4037	0.0303828	0.0678648
Perillic acid	1.39274	3.62316e+06	931978	686146	185709	0.18938	-2.4007	0.0303828	0.0678648
Gentisic acid	1.2796	4.80096e+07	1.90247e+07	9.09947e+06	5.18868e+06	0.18953	-2.3995	0.0303828	0.066935
Perindopril	1.24611	5.28776e+06	2.32464e+06	1.01163e+06	461023	0.19132	-2.386	0.0303828	0.066935
N-Acetylserotonin	1.30087	2.21367e+07	8.18186e+06	4.32416e+06	1.43517e+06	0.19534	-2.3559	0.0303828	0.0678648
S-Allylcysteine	1.18473	2.23602e+07	1.1017e+07	4.75548e+06	2.42945e+06	0.21268	-2.2333	0.0303828	0.066935
Carteolol	1.15861	1.26124e+07	6.62607e+06	2.69861e+06	346278	0.21396	-2.2246	0.0303828	0.0678648
4-Hydroxycinnamoylagmatine	1.13215	738929	398759	160309	92763.5	0.21695	-2.2046	0.0303828	0.0678648
2-Dehydropantoate	1.2746	2.51825e+07	8.97184e+06	5.58347e+06	4.14611e+06	0.22172	-2.1732	0.0303828	0.0678648
L-Rhamnono-1,4-lactone	1.29489	1.79174e+07	5.35992e+06	3.97686e+06	3.88936e+06	0.22196	-2.1717	0.0303828	0.0678648
10-Hydroxydecanoic acid	1.21533	2.78173e+06	1.2854e+06	619460	131706	0.22269	-2.1669	0.0303828	0.066935
(1R,6S)-6-Amino-5-oxocyclohex-2-ene-1-carboxylate	1.2771	3.2513e+07	1.16565e+07	7.27365e+06	4.88114e+06	0.22372	-2.1603	0.0303828	0.0678648
Palmitoleic acid	1.33487	6.76646e+06	1.55383e+06	1.53336e+06	1.5244e+06	0.22661	-2.1417	0.0303828	0.0678648
3-Hydroxyanthranilic acid	1.27117	1.02958e+08	4.02084e+07	2.36858e+07	3.55594e+06	0.23005	-2.12	0.0303828	0.0678648
N-Methyltyramine	1.29186	1.50289e+07	4.53154e+06	3.51519e+06	3.15237e+06	0.23389	-2.0961	0.0303828	0.0678648
Pipecolic acid	1.14196	3.28553e+08	1.72924e+08	7.87017e+07	1.01538e+07	0.23954	-2.0617	0.0303828	0.0678648
Amiloride	1.18126	1.39397e+07	151934	3.38924e+06	6.71757e+06	0.24314	-2.0402	0.0303828	0.0678648
13S-hydroxyoctadecadienoic acid	1.12266	5.60026e+07	2.9993e+07	1.38003e+07	5.23359e+06	0.24642	-2.0208	0.0303828	0.0678648
Hypoxanthine	1.46302	1.13631e+08	1.47594e+07	2.85578e+07	8.37778e+06	0.25132	-1.9924	0.0303828	0.066935
D-Arabitol	1.3669	2.64207e+08	7.07241e+07	6.6475e+07	1.55597e+07	0.2516	-1.9908	0.0303828	0.0678648
3beta,5beta-Ketotriol	1.14983	1.54596e+07	7.82182e+06	3.89667e+06	996597	0.25206	-1.9882	0.0303828	0.0678648
N,N-Dimethylsphingosine	1.25729	1.36392e+08	5.16631e+07	3.51754e+07	1.40612e+07	0.2579	-1.9551	0.0303828	0.0678648
20a,22b-Dihydroxycholesterol	1.221	2.83188e+07	1.16395e+07	7.36462e+06	3.53099e+06	0.26006	-1.9431	0.0303828	0.0678648
Juvenile hormone III	1.17538	1.42905e+07	6.37348e+06	3.71739e+06	2.43375e+06	0.26013	-1.9427	0.0303828	0.0678648
8,9-DiHETrE	1.30549	1.50832e+07	4.81302e+06	3.92913e+06	1.76521e+06	0.2605	-1.9407	0.0303828	0.0678648
Niacinamide	1.18123	3.25626e+07	1.51258e+07	8.60666e+06	2.0014e+06	0.26431	-1.9197	0.0303828	0.0678648
Nonadecanoic acid	1.23816	3.87176e+07	1.57264e+07	1.02551e+07	1.80534e+06	0.26487	-1.9166	0.0303828	0.0678648
Xanthine	1.40389	3.23659e+08	6.16008e+07	8.60938e+07	4.33701e+07	0.266	-1.9105	0.0303828	0.066935
Imidazoleacetic acid	1.13967	4.33428e+07	2.16874e+07	1.15945e+07	5.58159e+06	0.26751	-1.9023	0.0303828	0.066935
Palmitoyl-L-carnitine	1.14175	3.52442e+07	1.75007e+07	9.93215e+06	1.40152e+06	0.28181	-1.8272	0.0303828	0.0678648
9,10-12,13-Diepoxyoctadecanoate	1.11788	2.63506e+06	1.36728e+06	749460	249999	0.28442	-1.8139	0.0303828	0.066935
Prostaglandin H2	1.33255	2.26556e+07	5.84953e+06	6.50567e+06	3.41669e+06	0.28715	-1.8001	0.0303828	0.0678648
9,10-Epoxyoctadecenoic acid	1.26609	6.24925e+08	2.3136e+08	1.8057e+08	3.31367e+07	0.28895	-1.7911	0.0303828	0.066935
9,10,13-TriHOME	1.16979	2.81524e+07	1.25873e+07	8.18209e+06	4.04811e+06	0.29064	-1.7827	0.0303828	0.066935
beta-Sitosterol	1.15647	1.16314e+08	5.42328e+07	3.53311e+07	4.85104e+06	0.30375	-1.719	0.0303828	0.0678648
Alpha-dimorphecolic acid	1.35419	7.35235e+08	1.95563e+08	2.26695e+08	1.86314e+07	0.30833	-1.6975	0.0303828	0.0678648
Nicotinic acid	1.45615	3.88972e+07	5.6614e+06	1.20375e+07	1.21614e+06	0.30947	-1.6921	0.0303828	0.066935
N(6)-Methyllysine	1.16597	2.50773e+07	1.13016e+07	7.79665e+06	1.35908e+06	0.3109	-1.6855	0.0303828	0.0678648
Xanthosine	1.39878	3.08361e+06	635975	982443	253570	0.3186	-1.6502	0.0303828	0.066935
7-Methylcapillarisin	1.31959	1.79069e+07	4.17366e+06	5.82805e+06	3.2677e+06	0.32546	-1.6194	0.0303828	0.0678648
2-Methoxyestrone	1.24243	5.44905e+06	1.99681e+06	1.78126e+06	289355	0.32689	-1.6131	0.0303828	0.0678648
Cholesterol sulfate	1.21102	1.95402e+06	740178	640577	249124	0.32783	-1.609	0.0303828	0.0678648
Cuminaldehyde	1.35745	2.49389e+07	3.8465e+06	8.41307e+06	4.98917e+06	0.33735	-1.5677	0.0303828	0.0678648
N-Acetylmannosamine	1.08957	2.22716e+07	1.026e+07	7.56905e+06	4.80187e+06	0.33985	-1.557	0.0303828	0.0678648
5-Methylthioadenosine	1.00672	1.44121e+07	8.51009e+06	4.91463e+06	780609	0.34101	-1.5521	0.0303828	0.0678648
Atrazine	1.12782	1.51525e+07	6.59151e+06	5.28041e+06	2.49358e+06	0.34849	-1.5208	0.0303828	0.0678648
Normetanephrine	1.14568	2.04188e+07	8.90709e+06	7.42662e+06	738898	0.36371	-1.4591	0.0303828	0.0678648
D-Alanyl-D-alanine	1.26423	1.39989e+08	3.71647e+07	5.09378e+07	2.74917e+07	0.36387	-1.4585	0.0303828	0.0678648
4-Hydroxyestradiol	1.19365	1.28692e+07	4.26002e+06	4.71881e+06	2.70638e+06	0.36668	-1.4474	0.0303828	0.0678648
all-trans-Retinoic acid	1.28352	1.80572e+07	4.85219e+06	6.68593e+06	2.77309e+06	0.37026	-1.4334	0.0303828	0.0678648
6-Acetyl-D-glucose	1.25163	1.04164e+07	2.79418e+06	3.86284e+06	2.14005e+06	0.37084	-1.4311	0.0303828	0.0678648
Dopaquinone	1.27166	8.91802e+06	2.35689e+06	3.33464e+06	1.58295e+06	0.37392	-1.4192	0.0303828	0.0678648
3-Hydroxy-5-methyl-L-tyrosine	1.24808	1.65523e+07	5.44306e+06	6.28341e+06	1.16674e+06	0.37961	-1.3974	0.0303828	0.0678648
L-4-Hydroxyphenylglycine	1.44316	2.17839e+07	2.88377e+06	8.43196e+06	952361	0.38707	-1.3693	0.0303828	0.0678648
Mestranol	1.46659	6.09231e+06	601581	2.36177e+06	202975	0.38766	-1.3671	0.0303828	0.0678648
3-Methyl-L-tyrosine	1.3117	9.5001e+07	2.34505e+07	3.7166e+07	1.13536e+07	0.39122	-1.354	0.0303828	0.0678648
4-Pyridoxic acid	1.42463	3.75497e+08	5.56983e+07	1.47864e+08	2.35188e+07	0.39378	-1.3445	0.0303828	0.0678648
Pterin	1.3301	2.65653e+06	579883	1.05681e+06	349219	0.39782	-1.3298	0.0303828	0.0678648
6-Hydroxymelatonin	1.13117	1.58349e+06	668036	632749	89953.3	0.39959	-1.3234	0.0303828	0.0678648
Diethanolamine	1.15783	9.58741e+06	3.7612e+06	3.84749e+06	813049	0.40131	-1.3172	0.0303828	0.0678648
Linoleic acid	1.19978	2.3939e+07	8.65248e+06	9.65827e+06	1.07391e+06	0.40345	-1.3095	0.0303828	0.0678648
N-Acetylglutamic acid	1.08791	1.95406e+07	8.37362e+06	7.97458e+06	3.13289e+06	0.4081	-1.293	0.0303828	0.0678648
Mirtazapine	1.24646	2.72126e+07	6.18947e+06	1.11382e+07	6.18587e+06	0.4093	-1.2888	0.0303828	0.0678648
Isopyridoxal	1.28472	1.90454e+08	5.46417e+07	7.8738e+07	2.77276e+06	0.41342	-1.2743	0.0303828	0.0678648
Fenoxycarb	1.39441	2.16967e+07	3.77666e+06	9.02966e+06	1.4963e+06	0.41618	-1.2647	0.0303828	0.0678648
Formylanthranilic acid	1.43704	4.83533e+07	6.03714e+06	2.01773e+07	3.07988e+06	0.41729	-1.2609	0.0303828	0.0678648
(2S)-Liquiritigenin	1.23861	1.43151e+08	4.27465e+07	6.0001e+07	1.94447e+07	0.41915	-1.2545	0.0303828	0.066935
9(S)-HPODE	1.27116	8.87697e+07	2.62491e+07	3.74742e+07	4.38067e+06	0.42215	-1.2442	0.0303828	0.066935
(3E)-3-[(1R,5R,6S)-5-Hydroxy-7-oxabicyclo[4.1.0]heptan-2-ylidene]-2-oxopropanoate	1.26085	6.99894e+06	1.93045e+06	2.98239e+06	837717	0.42612	-1.2307	0.0303828	0.0678648
Quinoline	1.02993	5.1575e+06	2.43835e+06	2.32244e+06	181840	0.4503	-1.151	0.0303828	0.0678648
Phenelzine	1.32075	2.15456e+07	2.99303e+06	9.77799e+06	4.18325e+06	0.45383	-1.1398	0.0303828	0.0678648
Cholesterol	1.10522	1.70299e+08	6.81781e+07	7.72908e+07	1.34399e+07	0.45385	-1.1397	0.0303828	0.0678648
N-Alpha-acetyllysine	1.2685	1.70526e+08	2.87074e+07	7.93939e+07	3.68998e+07	0.46558	-1.1029	0.0303828	0.0678648
Coumafuryl	1.21798	6.46706e+06	1.97436e+06	3.04209e+06	488499	0.4704	-1.088	0.0303828	0.066935
(2R,5S)-2,5-Diaminohexanoate	1.08822	4.0163e+07	1.43671e+07	1.98648e+07	6.28256e+06	0.49461	-1.0157	0.0303828	0.0678648
Salicyluric acid	1.36707	9.23737e+06	1.21943e+06	4.59711e+06	1.18184e+06	0.49766	-1.0068	0.0303828	0.0678648
Phosphonoacetate	1.37295	1.71628e+08	2.80887e+07	8.89578e+07	8.91945e+06	0.51832	-0.94809	0.0303828	0.0678648
6-Phosphogluconic acid	1.14452	5.09599e+06	1.4968e+06	2.64224e+06	834257	0.51849	-0.9476	0.0303828	0.066935
Sorbitol	1.13932	7.94945e+07	1.55561e+07	4.28943e+07	2.06265e+07	0.53959	-0.89007	0.0303828	0.066935
N-Acetyl-L-glutamate 5-semialdehyde	1.11476	5.24041e+07	1.54999e+07	2.86208e+07	7.98123e+06	0.54616	-0.87262	0.0303828	0.0678648
Pargyline	1.30711	1.15943e+07	1.80145e+06	6.81041e+06	1.2407e+06	0.58739	-0.76761	0.0303828	0.0678648
Brassinolide	1.27176	1.3948e+06	193364	839232	205857	0.60168	-0.73292	0.0303828	0.0678648
Pyridoxine	1.36125	4.87697e+07	3.23629e+06	2.93724e+07	6.51921e+06	0.60227	-0.73153	0.0303828	0.0678648
L-Cystathionine	1.09471	2.46322e+06	689676	1.5503e+06	96377	0.62938	-0.668	0.0303828	0.0678648
Indoleacetaldehyde	1.08828	4.70341e+07	5.69079e+06	3.03958e+07	1.15234e+07	0.64625	-0.62983	0.0303828	0.0678648
5-Guanidino-3-methyl-2-oxopentanoate	1.23912	1.5608e+08	2.5663e+07	1.068e+08	9.42944e+06	0.68426	-0.54737	0.0303828	0.0678648
N6-Acetyl-L-lysine	1.32531	4.58256e+07	4.47896e+06	3.30033e+07	3.22238e+06	0.7202	-0.47354	0.0303828	0.0678648
4-Hydroxyphenylglyoxylate	1.40501	4.4746e+06	138612	3.72342e+06	179700	0.83212	-0.26513	0.0303828	0.0678648
1,8-Diazacyclotetradecane-2,9-dione	1.33379	2.79619e+07	732032	2.45176e+07	1.23804e+06	0.87682	-0.18964	0.0303828	0.0678648
1-Naphthylamine	1.3661	862364	73387.2	1.13279e+06	71520.1	1.3136	0.39351	0.0303828	0.066935
5-Aminopentanoic acid	1.16516	2.66847e+09	8.51357e+08	4.16066e+09	4.94722e+08	1.5592	0.6408	0.0303828	0.0678648
Melatonin	1.37984	1.42099e+07	1.41014e+06	2.24575e+07	2.47358e+06	1.5804	0.6603	0.0303828	0.0678648
L-2,4-diaminobutyric acid	1.11727	1.4642e+08	6.25954e+07	2.39951e+08	2.71166e+07	1.6388	0.71263	0.0303828	0.0678648
N6-Acetyl-N6-hydroxy-L-lysine	1.06604	1.1531e+07	942465	1.93036e+07	6.19478e+06	1.6741	0.74335	0.0303828	0.0678648
beta-Alanyl-L-arginine	1.05374	1.03555e+07	1.58684e+06	1.74872e+07	5.6666e+06	1.6887	0.7559	0.0303828	0.0678648
Clavulanate	1.27593	1.58884e+07	3.15499e+06	2.68308e+07	4.63e+06	1.6887	0.75592	0.0303828	0.066935
Alanyltryptophan	1.16657	377386	46565.7	676073	190897	1.7915	0.84114	0.0303828	0.0678648
Citrinin	1.22815	1.03208e+06	493200	1.99101e+06	256092	1.9291	0.94795	0.0303828	0.066935
Epicatechin	1.27315	1.87426e+06	860849	3.62318e+06	270677	1.9331	0.95093	0.0303828	0.066935
Dhurrin	1.27194	9.95861e+06	3.66642e+06	1.94919e+07	3.30363e+06	1.9573	0.96886	0.0303828	0.066935
N-Methylhydantoin	1.30672	6.08452e+06	349489	1.27379e+07	3.02587e+06	2.0935	1.0659	0.0303828	0.0678648
Cyclohexylamine	1.10648	1.02311e+06	202801	2.18006e+06	838045	2.1308	1.0914	0.0303828	0.0678648
Guanidinosuccinic acid	1.426	1.81708e+07	1.82667e+06	4.2384e+07	6.4636e+06	2.3325	1.2219	0.0303828	0.066935
(S)-Norcoclaurine	1.43605	1.49318e+07	2.55748e+06	3.48948e+07	4.11283e+06	2.3369	1.2246	0.0303828	0.0678648
Dimethylbenzimidazole	1.41623	949410	194541	2.29695e+06	347248	2.4193	1.2746	0.0303828	0.066935
Aminoadipic acid	1.14051	2.8533e+07	8.77936e+06	7.00661e+07	2.75159e+07	2.4556	1.2961	0.0303828	0.0678648
4-Hydroxyphenylacetaldehyde	1.35183	2.83754e+06	820950	6.97337e+06	1.3883e+06	2.4575	1.2972	0.0303828	0.0678648
Clomipramine	1.128	1.14972e+06	291691	2.83029e+06	1.16328e+06	2.4617	1.2997	0.0303828	0.0678648
Ascorbate	1.13464	1.63938e+06	292587	4.12374e+06	1.72418e+06	2.5154	1.3308	0.0303828	0.0678648
N1-(3-Aminopropyl)agmatine	1.45806	1.47486e+07	4.27463e+06	3.75672e+07	1.02764e+06	2.5472	1.3489	0.0303828	0.0678648
Indolepyruvate	1.28703	1.048e+07	5.05322e+06	2.71667e+07	6.35195e+06	2.5922	1.3742	0.0303828	0.0678648
9-cis-Retinoic acid	1.32174	1.20204e+06	502082	3.12938e+06	672955	2.6034	1.3804	0.0303828	0.0678648
Hypotaurine	1.25796	652808	154779	1.71686e+06	540120	2.63	1.395	0.0303828	0.0678648
Guanidoacetic acid	1.426	5.14313e+06	1.70983e+06	1.35978e+07	1.42036e+06	2.6439	1.4027	0.0303828	0.0678648
Betaine	1.3223	2.42697e+08	1.50234e+08	6.57662e+08	9.99207e+07	2.7098	1.4382	0.0303828	0.0678648
3-Methyl-2-oxovaleric acid	1.13906	9.15666e+06	8.70217e+06	2.51946e+07	7.02933e+06	2.7515	1.4602	0.0303828	0.0678648
1-Aminocyclopropanecarboxylic acid	1.41926	3.84949e+07	8.91118e+06	1.07227e+08	1.67401e+07	2.7855	1.4779	0.0303828	0.0678648
3beta,5beta-Ketodiol	1.2631	2.38233e+06	1.62375e+06	6.84907e+06	1.66534e+06	2.875	1.5235	0.0303828	0.0678648
Quinolin-2-ol	1.28128	1.92081e+06	486538	5.65946e+06	1.78435e+06	2.9464	1.5589	0.0303828	0.0678648
Isochorismate	1.28841	1.60489e+07	6.61106e+06	4.732e+07	1.36298e+07	2.9485	1.56	0.0303828	0.0678648
(R)-5,6-Dihydrothymine	1.37831	1.15791e+07	1.42306e+06	3.41834e+07	7.73032e+06	2.9522	1.5618	0.0303828	0.0678648
Aspartylglycosamine	1.36777	7.84563e+06	3.31166e+06	2.35796e+07	4.6887e+06	3.0054	1.5876	0.0303828	0.0678648
1,2,3-Trihydroxybenzene	1.39917	3.44237e+07	1.58526e+07	1.03755e+08	1.47624e+07	3.0141	1.5917	0.0303828	0.0678648
L-Valine	1.29152	6.01319e+07	4.1958e+07	1.81322e+08	4.19835e+07	3.0154	1.5924	0.0303828	0.066935
L-Theanine	1.22675	7.11655e+06	6.15983e+06	2.16376e+07	5.57903e+06	3.0405	1.6043	0.0303828	0.0678648
alpha-Cellobiose	1.38164	3.02119e+06	722100	9.26771e+06	2.09155e+06	3.0676	1.6171	0.0303828	0.066935
Trehalose	1.2985	563571	516868	1.77033e+06	260802	3.1413	1.6513	0.0303828	0.066935
N-Acetylhistidine	1.46882	4.74861e+07	2.07028e+06	1.52292e+08	1.70474e+07	3.2071	1.6813	0.0303828	0.0678648
O-Acetyl-L-homoserine	1.25016	1.72487e+07	3.87069e+06	5.81168e+07	2.16908e+07	3.3693	1.7525	0.0303828	0.0678648
4-Acetamidobutanoic acid	1.43312	1.45928e+07	3.42009e+06	5.02096e+07	8.16945e+06	3.4407	1.7827	0.0303828	0.0678648
Harmaline	1.46402	1.11561e+06	248289	3.86949e+06	482589	3.4685	1.7943	0.0303828	0.066935
Asymmetric dimethylarginine	1.31237	8.74241e+07	4.99838e+07	3.1119e+08	8.72845e+07	3.5595	1.8317	0.0303828	0.0678648
Benzaldehyde	1.40058	1.22306e+07	2.93113e+06	4.37512e+07	9.31998e+06	3.5772	1.8388	0.0303828	0.0678648
6-Methoxymellein	1.18894	1.65373e+06	958009	5.93449e+06	2.50233e+06	3.5885	1.8434	0.0303828	0.0678648
Allocystathionine	1.42799	4.44823e+06	1.15755e+06	1.61263e+07	2.79418e+06	3.6253	1.8581	0.0303828	0.0678648
Tyramine	1.41888	1.47154e+09	3.98306e+08	5.35613e+09	9.98065e+08	3.6398	1.8639	0.0303828	0.0678648
Phenylacetylglutamine	1.45902	986241	266374	3.64692e+06	430464	3.6978	1.8867	0.0303828	0.0678648
5,6-Dihydro-5-fluorouracil	1.45151	1.35182e+08	3.32619e+07	5.02753e+08	6.90599e+07	3.7191	1.895	0.0303828	0.0678648
Melphalan	1.47159	5.68733e+06	1.75299e+06	2.12355e+07	1.66962e+06	3.7338	1.9007	0.0303828	0.0678648
Pyridoxamine 5-phosphate	1.41328	2.30631e+06	1.52166e+06	8.62059e+06	985313	3.7378	1.9022	0.0303828	0.0678648
Cytidine	1.39181	2.44391e+06	1.716e+06	9.17657e+06	1.35918e+06	3.7549	1.9088	0.0303828	0.0678648
L-Iditol	1.34429	2.23404e+06	1.38603e+06	8.42542e+06	2.06434e+06	3.7714	1.9151	0.0303828	0.0678648
2-Keto-glutaramic acid	1.30721	1.94856e+07	1.21714e+07	7.36159e+07	2.15414e+07	3.778	1.9176	0.0303828	0.0678648
Bilirubin	1.35208	4.20679e+06	4.42455e+06	1.58966e+07	1.07885e+06	3.7788	1.9179	0.0303828	0.0678648
N-Benzylformamide	1.32207	6.75298e+07	2.91207e+07	2.57911e+08	7.75587e+07	3.8192	1.9333	0.0303828	0.0678648
Sinapyl alcohol	1.34156	9.01773e+06	7.25789e+06	3.4462e+07	7.3435e+06	3.8216	1.9342	0.0303828	0.0678648
4-Hydroxybenzaldehyde	1.32671	6.42571e+07	2.32445e+07	2.4804e+08	7.51901e+07	3.8601	1.9486	0.0303828	0.0678648
Biliverdin	1.19061	8.87242e+06	9.22593e+06	3.47406e+07	1.32315e+07	3.9156	1.9692	0.0303828	0.0678648
N-Acetylhistamine	1.41249	3.24659e+07	1.81609e+07	1.29684e+08	2.13822e+07	3.9945	1.998	0.0303828	0.0678648
4-Oxonebramine	1.36033	4.11808e+06	3.02166e+06	1.66053e+07	3.60455e+06	4.0323	2.0116	0.0303828	0.0678648
Dethiobiotin	1.47408	1.16299e+06	356078	4.7383e+06	496919	4.0742	2.0265	0.0303828	0.066935
Stachyose	1.36341	2.72143e+06	1.01573e+06	1.11174e+07	3.05222e+06	4.0851	2.0304	0.0303828	0.066935
Quinate	1.35719	5.93827e+06	3.65989e+06	2.44297e+07	6.27339e+06	4.1139	2.0405	0.0303828	0.066935
2-Phenylacetamide	1.38405	1.4303e+08	4.5855e+07	5.90624e+08	1.44285e+08	4.1294	2.0459	0.0303828	0.0678648
Kinetin	1.37791	8.75915e+06	5.41057e+06	3.7057e+07	8.24147e+06	4.2307	2.0809	0.0303828	0.0678648
L-Ribulose	1.37387	2.08433e+07	5.94751e+06	8.94532e+07	2.36195e+07	4.2917	2.1015	0.0303828	0.0678648
Oxymorphone	1.35885	2.21452e+06	2.47225e+06	9.53195e+06	1.25668e+06	4.3043	2.1058	0.0303828	0.0678648
2-Hydroxybutyric acid	1.35591	3.22581e+07	9.70873e+06	1.3946e+08	3.99621e+07	4.3232	2.1121	0.0303828	0.0678648
Hydroxyphenyllactic acid	1.35236	1.53266e+08	5.11125e+07	6.62982e+08	1.91661e+08	4.3257	2.1129	0.0303828	0.0678648
(R)-mandelic Acid	1.17595	5.75441e+06	504902	2.4904e+07	1.23306e+07	4.3278	2.1136	0.0303828	0.0678648
Loperamide	1.34246	7226.7	1936.2	31351.7	9562.6	4.3383	2.1171	0.0303828	0.0678648
4-Hydroxycinnamic acid	1.44867	4.3459e+06	1.31342e+06	1.93338e+07	3.22091e+06	4.4488	2.1534	0.0303828	0.066935
L-Methionine S-oxide	1.14569	4.7416e+07	1.78816e+07	2.13318e+08	1.12715e+08	4.4989	2.1696	0.0303828	0.0678648
Brevianamide F	1.21104	1.21716e+06	427959	5.50374e+06	2.51248e+06	4.5218	2.1769	0.0303828	0.0678648
Norcodeine	1.46063	1.64415e+07	2.75282e+06	7.45947e+07	1.04688e+07	4.537	2.1817	0.0303828	0.0678648
1H-Indole-3-acetamide	1.48921	252826	23489.4	1.1499e+06	76673.2	4.5482	2.1853	0.0303828	0.0678648
2-Methylserine	1.39361	2.83828e+07	9.49055e+06	1.31262e+08	3.17456e+07	4.6247	2.2094	0.0303828	0.0678648
Genipin	1.40002	2.57533e+06	1.46909e+06	1.20759e+07	2.56297e+06	4.6891	2.2293	0.0303828	0.0678648
4-Acetamido-2-aminobutanoic acid	1.45185	4.21467e+06	3.04663e+06	2.04577e+07	1.4508e+06	4.8539	2.2791	0.0303828	0.0678648
Herniarin	1.18176	6.75386e+06	2.28564e+06	3.31389e+07	1.66286e+07	4.9067	2.2947	0.0303828	0.0678648
L-Tyrosine	1.31852	1.3221e+09	4.24485e+08	6.49319e+09	2.23757e+09	4.9113	2.2961	0.0303828	0.0678648
Eugenol	1.06279	1.4811e+06	860957	7.29036e+06	4.63287e+06	4.9223	2.2993	0.0303828	0.0678648
2-Oxo-4-methylthiobutanoic acid	1.19942	4.05874e+06	1.59221e+06	2.00917e+07	9.6665e+06	4.9502	2.3075	0.0303828	0.0678648
L-Glutamine	1.441	9.47066e+07	4.58432e+07	4.71023e+08	7.43628e+07	4.9735	2.3143	0.0303828	0.0678648
Iminoarginine	1.47272	4.22074e+06	1.88989e+06	2.14787e+07	1.82544e+06	5.0889	2.3473	0.0303828	0.0678648
5-Hydroxyindolepyruvate	1.34193	2.1167e+06	1.365e+06	1.08507e+07	3.36708e+06	5.1262	2.3579	0.0303828	0.066935
2-Deoxystreptamine	1.06837	945719	415084	4.88764e+06	3.13649e+06	5.1682	2.3697	0.0303828	0.0678648
gamma-Glutamylcysteine	1.09914	3.88345e+06	2.37477e+06	2.04863e+07	1.24746e+07	5.2753	2.3992	0.0303828	0.066935
3-Ketolactose	1.16511	4.23872e+06	2.55857e+06	2.279e+07	1.214e+07	5.3766	2.4267	0.0303828	0.066935
N-Acetyl-L-aspartic acid	1.46599	1.88884e+06	763949	1.01783e+07	1.39808e+06	5.3887	2.4299	0.0303828	0.066935
Phenylacetaldehyde	1.33255	533558	218057	2.89359e+06	991132	5.4232	2.4391	0.0303828	0.066935
3-Methyladenine	1.3424	1.42428e+07	3.06266e+06	7.78163e+07	2.55329e+07	5.4636	2.4498	0.0303828	0.0678648
L-Phenylalanine	1.43231	2.68538e+08	1.32915e+08	1.48418e+09	2.93925e+08	5.5269	2.4665	0.0303828	0.066935
trans-Cinnamate	1.45022	1.37733e+07	6.96423e+06	7.62272e+07	1.2473e+07	5.5344	2.4684	0.0303828	0.066935
Glucaric acid	1.38312	280113	23791.3	1.58373e+06	458021	5.6539	2.4992	0.0303828	0.066935
Cortisone	1.07759	1.23745e+06	613227	6.99896e+06	4.50175e+06	5.656	2.4998	0.0303828	0.0678648
D-Maltose	1.37382	3.77345e+06	985515	2.16407e+07	6.26732e+06	5.735	2.5198	0.0303828	0.0678648
Trehalose 6-phosphate	1.24251	190143	179514	1.09771e+06	474794	5.7731	2.5293	0.0303828	0.066935
4-Guanidinobutanoic acid	1.38142	2.6003e+07	1.59049e+07	1.53413e+08	4.06511e+07	5.8998	2.5607	0.0303828	0.0678648
Gibberellin A53	1.37814	560674	503034	3.31464e+06	853917	5.9119	2.5636	0.0303828	0.066935
L-Methionine	1.38047	6.06797e+06	4.53809e+06	3.60829e+07	9.67752e+06	5.9465	2.572	0.0303828	0.066935
Imidazol-5-yl-pyruvate	1.4415	1.95983e+06	63849.1	1.16646e+07	2.24147e+06	5.9519	2.5733	0.0303828	0.0678648
Pyroglutamic acid	1.34255	1.39451e+07	1.93918e+06	8.35925e+07	2.88429e+07	5.9944	2.5836	0.0303828	0.066935
Sepiapterin	1.39575	1.28212e+06	990994	7.75461e+06	1.80675e+06	6.0483	2.5965	0.0303828	0.0678648
D-Glucuronic Acid	1.28914	1.04708e+07	9.58442e+06	6.39284e+07	2.45607e+07	6.1054	2.6101	0.0303828	0.066935
Glutathione	1.4583	4.6207e+06	2.91418e+06	2.89854e+07	4.2252e+06	6.2729	2.6491	0.0303828	0.066935
Adrenic acid	1.28356	111349	75168.5	698983	278823	6.2774	2.6502	0.0303828	0.0678648
24-Methylenecycloartanol	1.31877	5.54457e+07	7.74055e+07	3.49864e+08	1.03895e+08	6.31	2.6576	0.0303828	0.0678648
delta-Tocotrienol	1.31635	7.57823e+07	2.60395e+07	4.80573e+08	1.77681e+08	6.3415	2.6648	0.0303828	0.0678648
p-Coumaroyl-D-glucose	1.15748	813175	594320	5.23909e+06	2.94902e+06	6.4428	2.6877	0.0303828	0.066935
Tetrahydrodipicolinate	1.38295	3.52159e+06	1.65368e+06	2.27318e+07	6.32012e+06	6.455	2.6904	0.0303828	0.0678648
Naringenin	1.44339	2.32584e+07	1.10888e+07	1.50248e+08	2.88237e+07	6.4599	2.6915	0.0303828	0.066935
L-Leucine	1.42291	3.53451e+09	1.75405e+09	2.30749e+10	4.95374e+09	6.5285	2.7067	0.0303828	0.0678648
5-Nitro-2-(3-phenylpropylamino)benzoic acid	1.16588	3.84735e+06	1.56483e+06	2.53405e+07	1.4074e+07	6.5865	2.7195	0.0303828	0.0678648
D-Lysopine	1.2912	9.99891e+06	5.01771e+06	6.59672e+07	2.64144e+07	6.5974	2.7219	0.0303828	0.0678648
D-Phenyllactic acid	1.48709	3.00166e+07	5.23022e+06	2.0462e+08	1.65764e+07	6.8169	2.7691	0.0303828	0.0678648
Indole-3-acetaldehyde oxime	1.17141	2.23586e+06	660723	1.5642e+07	8.70134e+06	6.996	2.8065	0.0303828	0.0678648
Taurine	1.25332	2.91126e+06	2.88927e+06	2.06546e+07	9.21059e+06	7.0947	2.8267	0.0303828	0.066935
Estriol-16-Glucuronide	1.20284	413114	446513	2.95354e+06	1.49773e+06	7.1495	2.8378	0.0303828	0.066935
Sildenafil	1.38354	348983	345177	2.49869e+06	642042	7.1599	2.8399	0.0303828	0.0678648
D-Octopine	1.44619	7.12297e+06	3.50234e+06	5.12494e+07	9.08861e+06	7.1949	2.847	0.0303828	0.0678648
cis-4-Hydroxy-D-proline	1.43472	2.86656e+07	1.74466e+07	2.11624e+08	4.1365e+07	7.3825	2.8841	0.0303828	0.0678648
S-Carboxymethyl-L-cysteine	1.44512	1.24846e+06	90800.9	9.29783e+06	1.7937e+06	7.4474	2.8967	0.0303828	0.0678648
N2-Succinyl-L-arginine	1.16921	2.17784e+06	1.94311e+06	1.6302e+07	9.03152e+06	7.4854	2.9041	0.0303828	0.0678648
Prunasin	1.46096	864756	464478	6.65735e+06	1.08931e+06	7.6985	2.9446	0.0303828	0.066935
4,4-Dihydroxy-alpha-methylstilbene	1.29504	3.9886e+06	1.13608e+06	3.08176e+07	1.26882e+07	7.7264	2.9498	0.0303828	0.0678648
N6-(L-1,3-Dicarboxypropyl)-L-lysine	1.28127	6.95305e+06	1.56677e+06	5.40103e+07	2.32272e+07	7.7679	2.9575	0.0303828	0.0678648
Urocanic acid	1.14564	1.54313e+08	4.61268e+07	1.19906e+09	7.17282e+08	7.7703	2.958	0.0303828	0.0678648
gamma-Glutamylalanine	1.48592	3.47833e+06	1.2594e+06	2.8153e+07	2.25783e+06	8.0938	3.0168	0.0303828	0.0678648
5-Hydroxylysine	1.46711	2.29645e+06	387099	1.94556e+07	2.86934e+06	8.472	3.0827	0.0303828	0.0678648
D-Gal alpha 1->6D-Gal alpha 1->6D-Glucose	1.48136	2.5058e+06	1.24681e+06	2.17758e+07	2.60132e+06	8.6902	3.1194	0.0303828	0.066935
Catechin	1.02111	2.11904e+06	260904	1.86295e+07	1.44696e+07	8.7915	3.1361	0.0303828	0.0678648
L-threo-3-Phenylserine	1.42335	1.44528e+06	1.56341e+06	1.27532e+07	2.59713e+06	8.824	3.1414	0.0303828	0.0678648
Hesperetin	1.30586	394249	553234	3.486e+06	1.30703e+06	8.8421	3.1444	0.0303828	0.0678648
D-Glycero-D-galacto-heptitol	1.37106	4.61877e+06	8.81081e+06	4.13194e+07	1.03877e+07	8.946	3.1612	0.0303828	0.066935
D-Xylitol	1.46654	1.19204e+06	494620	1.09178e+07	1.58092e+06	9.1589	3.1952	0.0303828	0.0678648
4-Hydroxy-3-methoxy-cinnamoylglycine	1.2135	528759	197371	4.88744e+06	2.56875e+06	9.2432	3.2084	0.0303828	0.0678648
Isobavachalcone	1.34209	228240	31999.9	2.11218e+06	782579	9.2542	3.2101	0.0303828	0.066935
5-L-Glutamyl-taurine	1.47116	407956	255797	3.92897e+06	575548	9.6309	3.2677	0.0303828	0.066935
Imidazolelactic acid	1.48225	1.28395e+07	6.18188e+06	1.25392e+08	1.19783e+07	9.7661	3.2878	0.0303828	0.0678648
3-Indoleacrylate	1.24614	8.08285e+06	2.205e+06	7.90869e+07	3.86228e+07	9.7845	3.2905	0.0303828	0.0678648
L-Glutamic gamma-semialdehyde	1.4631	4.0769e+06	1.8009e+06	3.98994e+07	6.17946e+06	9.7867	3.2908	0.0303828	0.0678648
2-Isopropyl-3-oxosuccinate	1.45827	2.22647e+06	631082	2.21366e+07	3.77319e+06	9.9424	3.3136	0.0303828	0.0678648
L-Isoleucine	1.39409	1.50708e+08	9.29484e+07	1.50639e+09	4.42795e+08	9.9954	3.3213	0.0303828	0.066935
Aspartame	1.42268	5.71426e+06	1.10756e+06	6.28225e+07	1.53436e+07	10.994	3.4586	0.0303828	0.0678648
Losartan	1.34626	289752	107116	3.30847e+06	1.19843e+06	11.418	3.5133	0.0303828	0.0678648
Tranexamic Acid	1.24056	434165	165003	4.97017e+06	2.50187e+06	11.448	3.517	0.0303828	0.0678648
L-Targinine	1.40552	6.53638e+06	3.63321e+06	7.81862e+07	2.12734e+07	11.962	3.5804	0.0303828	0.0678648
Nicotianamine	1.23456	1.51765e+06	2.41382e+06	1.84793e+07	9.20874e+06	12.176	3.606	0.0303828	0.0678648
(Z)-4-Hydroxy-6-dodecenoic acid lactone	1.47207	1.64608e+06	213593	2.08152e+07	2.94926e+06	12.645	3.6605	0.0303828	0.0678648
Lincomycin	1.33298	2.70674e+06	1.35189e+06	3.43021e+07	1.31631e+07	12.673	3.6637	0.0303828	0.0678648
3-Methylxanthine	1.35636	680461	506982	8.65804e+06	3.10242e+06	12.724	3.6695	0.0303828	0.066935
O-Acetylcarnitine	1.49114	1.63492e+06	88337.9	2.11801e+07	1.54179e+06	12.955	3.6954	0.0303828	0.0678648
L-Proline	1.43846	2.7234e+06	1.31611e+06	3.56692e+07	8.2385e+06	13.097	3.7112	0.0303828	0.066935
1-Methyladenine	1.33493	189565	236978	2.50753e+06	959720	13.228	3.7255	0.0303828	0.066935
5,7-Dihydroxyflavone	1.47677	1.64106e+08	5.40881e+07	2.20377e+09	3.28909e+08	13.429	3.7473	0.0303828	0.066935
GMP	1.1839	7.18483e+06	8.05617e+06	9.82333e+07	5.70775e+07	13.672	3.7732	0.0303828	0.0678648
Dihydrouracil	1.07455	5.65182e+07	1.28605e+07	8.03903e+08	5.99132e+08	14.224	3.8302	0.0303828	0.066935
Mycophenolate	1.14881	4.83662e+06	1.53546e+06	6.91872e+07	4.39504e+07	14.305	3.8384	0.0303828	0.0678648
N-Acetylleucine	1.47621	2.27183e+06	1.40817e+06	3.27032e+07	4.82044e+06	14.395	3.8475	0.0303828	0.066935
Triamterene	1.25324	531011	318608	7.79324e+06	3.87045e+06	14.676	3.8754	0.0303828	0.0678648
Biopterin	1.48399	697622	148394	1.03818e+07	1.0831e+06	14.882	3.8955	0.0303828	0.0678648
L-Glutamic acid	1.49071	1.80756e+07	5.97019e+06	2.82577e+08	3.04873e+07	15.633	3.9665	0.0303828	0.066935
Nitrendipine	1.09832	972665	738464	1.53963e+07	1.08995e+07	15.829	3.9845	0.0303828	0.0678648
N-Butyryl-L-homoserine lactone	1.33827	3.28102e+07	2.50608e+07	5.35755e+08	2.05087e+08	16.329	4.0294	0.0303828	0.0678648
4-(beta-D-Glucosyloxy)benzoate	1.37483	647521	372906	1.07101e+07	3.53683e+06	16.54	4.0479	0.0303828	0.0678648
Isovitexin 2-O-beta-D-glucoside	1.45447	2.0256e+06	41823.9	3.46433e+07	6.57251e+06	17.103	4.0962	0.0303828	0.0678648
Phenylglyoxylic acid	1.46471	4.47234e+06	3.58151e+06	7.7789e+07	1.3869e+07	17.393	4.1205	0.0303828	0.066935
Hydroxykynurenine	1.46988	1.74659e+06	1.93276e+06	3.17405e+07	4.41847e+06	18.173	4.1837	0.0303828	0.0678648
Carvedilol	1.26237	522292	261037	9.73516e+06	4.88743e+06	18.639	4.2203	0.0303828	0.066935
Muramic acid	1.47215	9.2527e+06	5.10621e+06	1.74979e+08	2.50042e+07	18.911	4.2412	0.0303828	0.0678648
Metronidazole	1.34087	2.92188e+06	553410	5.54786e+07	2.1375e+07	18.987	4.247	0.0303828	0.0678648
Schaftoside	1.4131	6.31962e+07	6.81903e+07	1.21635e+09	3.24374e+08	19.247	4.2666	0.0303828	0.0678648
N2-gamma-Glutamylglutamine	1.45877	6.13741e+06	805500	1.18247e+08	2.1384e+07	19.267	4.268	0.0303828	0.0678648
Xanthopterin-B2	1.42533	2.06205e+06	1.87069e+06	4.03837e+07	9.9517e+06	19.584	4.2916	0.0303828	0.0678648
Soyasaponin I	1.36145	1.2661e+08	1.47778e+08	2.56413e+09	9.01791e+08	20.252	4.34	0.0303828	0.0678648
Xanthurenic acid	1.4227	365686	566051	7.41974e+06	1.91852e+06	20.29	4.3427	0.0303828	0.066935
5-Acetamidovalerate	1.50084	681093	138356	1.38946e+07	889837	20.4	4.3505	0.0303828	0.066935
Lactose	1.15165	256987	104308	5.27987e+06	3.45459e+06	20.545	4.3607	0.0303828	0.066935
Genistein	1.43239	3.4511e+07	2.01145e+07	7.25943e+08	1.71782e+08	21.035	4.3947	0.0303828	0.0678648
Maltotriose	1.45285	299072	247993	6.31281e+06	1.31787e+06	21.108	4.3997	0.0303828	0.066935
Prednisone	1.46422	1.12365e+06	465022	2.38097e+07	3.98123e+06	21.19	4.4053	0.0303828	0.0678648
3-Ketosucrose	1.47412	5.98853e+06	6.94407e+06	1.27152e+08	1.95066e+07	21.233	4.4082	0.0303828	0.066935
Apigenin	1.42063	2.1436e+08	9.16782e+07	4.69474e+09	1.28428e+09	21.901	4.4529	0.0303828	0.066935
Paspalicine	1.22447	488074	267190	1.08454e+07	5.95523e+06	22.221	4.4738	0.0303828	0.0678648
Ecdysone	1.27242	6.99624e+06	2.57582e+06	1.59059e+08	7.71147e+07	22.735	4.5068	0.0303828	0.0678648
3,4-Dihydroxyhydrocinnamic acid	1.41469	2.24662e+07	1.86999e+07	5.17627e+08	1.46441e+08	23.04	4.5261	0.0303828	0.066935
4-Hydroxybenzoic acid	1.26643	8.91713e+06	1.89394e+06	2.1032e+08	1.03902e+08	23.586	4.5599	0.0303828	0.0678648
Exemestane	1.07108	1.76185e+06	270548	4.16611e+07	3.18571e+07	23.646	4.5635	0.0303828	0.0678648
Leukotriene E4	1.24552	3.74495e+06	1.93099e+06	8.93799e+07	4.66933e+07	23.867	4.5769	0.0303828	0.0678648
5alpha-Ergosta-7,22-diene-3beta,5-diol	1.42414	3.51963e+06	2.62008e+06	8.65886e+07	2.19865e+07	24.602	4.6207	0.0303828	0.0678648
2-Aminobenzenesulfonate	1.40973	1.61257e+06	2.47282e+06	4.32461e+07	1.19715e+07	26.818	4.7451	0.0303828	0.0678648
Mannitol	1.46119	1.827e+06	716302	5.02985e+07	9.85604e+06	27.531	4.783	0.0303828	0.066935
m-Coumaric acid	1.15083	2.5334e+06	1.14239e+06	7.98525e+07	5.26017e+07	31.52	4.9782	0.0303828	0.0678648
Indolelactic acid	1.48393	2.90184e+06	604997	9.29734e+07	1.01732e+07	32.039	5.0018	0.0303828	0.0678648
L-Histidine	1.42278	3.44523e+07	1.39357e+07	1.11442e+09	2.90365e+08	32.347	5.0156	0.0303828	0.0678648
N1,N8-Bis(4-coumaroyl)spermidine	1.07008	3.57481e+07	6.98166e+06	1.19738e+09	9.2927e+08	33.495	5.0659	0.0303828	0.0678648
N2-Succinyl-L-glutamic acid 5-semialdehyde	1.1228	435449	165084	1.46308e+07	1.02368e+07	33.599	5.0704	0.0303828	0.0678648
1-Methyluric acid	1.4848	825838	263065	2.78125e+07	2.9447e+06	33.678	5.0737	0.0303828	0.0678648
9-Riburonosyladenine	1.44134	3.03875e+06	567616	1.03345e+08	2.32037e+07	34.009	5.0878	0.0303828	0.0678648
Deoxyinosine	1.11062	66289.7	38607.9	2.38737e+06	1.73535e+06	36.014	5.1705	0.0303828	0.066935
2-Hydroxyestrone	1.48371	619754	60572.8	2.335e+07	2.59068e+06	37.676	5.2356	0.0303828	0.0678648
Citric acid	1.18785	567736	345371	2.35555e+07	1.46255e+07	41.49	5.3747	0.0303828	0.066935
3-Epiecdysone	1.21722	5.10659e+06	4.1337e+06	2.17804e+08	1.24531e+08	42.651	5.4145	0.0303828	0.0678648
Olaxoside	1.37017	4.33547e+06	4.03905e+06	1.85867e+08	6.54065e+07	42.871	5.4219	0.0303828	0.0678648
Genistin	1.0141	1.2953e+06	410807	5.75777e+07	4.99673e+07	44.451	5.4742	0.0303828	0.0678648
L-Sorbose	1.46371	907173	232435	4.2267e+07	7.36055e+06	46.592	5.542	0.0303828	0.0678648
Pseudorhodomyrtoxin	1.33193	185880	71789.8	9.26596e+06	3.81644e+06	49.849	5.6395	0.0303828	0.0678648
Asiaticoside	1.48787	9.05687e+06	9.50821e+06	4.61265e+08	4.23403e+07	50.93	5.6704	0.0303828	0.0678648
N6-Acetyl-LL-2,6-diaminoheptanedioate	1.321	723059	447709	3.72776e+07	1.59584e+07	51.555	5.6881	0.0303828	0.0678648
L-Histidine trimethylbetaine	1.34633	8.71049e+06	3.25526e+06	4.69722e+08	1.83675e+08	53.926	5.7529	0.0303828	0.0678648
Qing Hau Sau	1.43701	1.34748e+06	969163	7.31551e+07	1.72511e+07	54.29	5.7626	0.0303828	0.0678648
L-Cystine	1.36169	129340	24554.1	7.21869e+06	2.65504e+06	55.812	5.8025	0.0303828	0.0678648
Lusitanicoside	1.46271	115524	70008.9	6.61151e+06	1.29883e+06	57.231	5.8387	0.0303828	0.066935
Creatinine	1.48882	3.38928e+07	8.18281e+06	1.9691e+09	1.76566e+08	58.098	5.8604	0.0303828	0.0678648
Pyrimidodiazepine	1.45554	1.37029e+06	1.70477e+06	8.15817e+07	1.58624e+07	59.536	5.8957	0.0303828	0.0678648
6-Methylmercaptopurine	1.47897	757355	551624	4.81148e+07	7.41324e+06	63.53	5.9894	0.0303828	0.066935
Acetaminophen	1.40435	3.12264e+06	3.89684e+06	2.00598e+08	5.97649e+07	64.24	6.0054	0.0303828	0.0678648
Caprylic acid	1.41317	236515	202477	1.52029e+07	4.4982e+06	64.278	6.0063	0.0303828	0.066935
Ampicillin	1.27626	126811	87834.9	8.72856e+06	4.39932e+06	68.831	6.105	0.0303828	0.066935
Kyotorphin	1.46088	460493	234840	3.17139e+07	5.79286e+06	68.869	6.1058	0.0303828	0.0678648
Estrone glucuronide	1.37242	189475	85163.5	1.31509e+07	4.78175e+06	69.407	6.117	0.0303828	0.066935
Coniferyl aldehyde	1.4772	3.85734e+06	1.21773e+06	2.70891e+08	3.6795e+07	70.227	6.134	0.0303828	0.0678648
Fludrocortisone	1.08126	317974	34105.9	2.29445e+07	1.77167e+07	72.158	6.1731	0.0303828	0.0678648
Cyclopeptine	1.45505	406053	46455.8	2.95823e+07	5.83766e+06	72.853	6.1869	0.0303828	0.0678648
Taurochenodesoxycholic acid	1.32796	3.12634e+06	2.66255e+06	2.46028e+08	1.03528e+08	78.695	6.2982	0.0303828	0.0678648
3-Dehydroecdysone	1.20451	4.353e+06	3.13364e+06	3.48696e+08	2.079e+08	80.105	6.3238	0.0303828	0.0678648
Creatine	1.46922	5.0497e+07	4.14714e+07	4.45034e+09	7.14722e+08	88.131	6.4616	0.0303828	0.0678648
L-Arginine	1.4462	1.2849e+06	1.1394e+06	1.23192e+08	2.8911e+07	95.877	6.5831	0.0303828	0.066935
2-Furoate	1.24614	33392.7	10348	3.32933e+06	1.82646e+06	99.702	6.6396	0.0303828	0.066935
1-Methylnicotinamide	1.37324	1.31797e+06	621022	1.37688e+08	4.85459e+07	104.47	6.7069	0.0303828	0.0678648
Taurohyocholate	1.34489	521586	386303	5.88141e+07	2.3354e+07	112.76	6.8171	0.0303828	0.0678648
Sedoheptulose	1.48583	389872	451789	4.47684e+07	5.98151e+06	114.83	6.8433	0.0303828	0.066935
26-Hydroxyecdysone	1.16791	4.70748e+06	2.59004e+06	5.55544e+08	3.61306e+08	118.01	6.8828	0.0303828	0.0678648
Ticlopidine	1.31433	44008.6	20253.4	5.55675e+06	2.51826e+06	126.26	6.9803	0.0303828	0.066935
Phenacemide	1.4813	127948	18019.2	1.61989e+07	2.40879e+06	126.61	6.9842	0.0303828	0.066935
Taurocholic acid	1.26344	2.8962e+07	1.63133e+07	3.67908e+09	1.93354e+09	127.03	6.989	0.0303828	0.066935
Cinobufotalin	1.23097	85727.1	27779.1	1.17251e+07	6.59183e+06	136.77	7.0956	0.0303828	0.0678648
Methyl beta-D-galactoside	1.48738	815255	376743	1.12857e+08	1.45386e+07	138.43	7.113	0.0303828	0.066935
Glucosamine	1.47931	3.79233e+06	4.58346e+06	5.47511e+08	7.08538e+07	144.37	7.1737	0.0303828	0.0678648
Linatine	1.4416	819633	97613.6	1.38051e+08	3.16771e+07	168.43	7.396	0.0303828	0.0678648
5-Butyrylphosphoinosine	1.33603	105433	103951	1.84532e+07	7.79396e+06	175.02	7.4514	0.0303828	0.066935
dTMP	1.48532	7113.85	4704.45	1.5598e+06	212516	219.26	7.7765	0.0303828	0.066935
Myriocin	1.23338	923882	237249	2.21506e+08	1.24171e+08	239.76	7.9054	0.0303828	0.0678648
Isoliquiritigenin	1.48174	110894	35926	2.67738e+07	3.96016e+06	241.44	7.9155	0.0303828	0.066935
Emodin	1.43284	187453	65432.7	4.64385e+07	1.22254e+07	247.73	7.9527	0.0303828	0.066935
Cellobionate	1.346	146248	75480	4.76677e+07	1.94763e+07	325.94	8.3484	0.0303828	0.066935
Daidzein	1.11514	373986	192437	1.30202e+08	9.50954e+07	348.15	8.4436	0.0303828	0.0678648
(S)-Abscisic acid	1.46905	750549	428804	2.86129e+08	4.65729e+07	381.23	8.5745	0.0303828	0.0678648
Cysteine-S-sulfate	1.28719	123794	143692	6.19286e+07	3.06527e+07	500.25	8.9665	0.0303828	0.066935
Cadaverine	1.27384	81221.6	55407.3	4.95775e+07	2.50141e+07	610.4	9.2536	0.0303828	0.0678648
6-Amino-6-deoxyfutalosine	1.22256	8191.02	7018.29	8.70538e+06	5.02913e+06	1062.8	10.054	0.0303828	0.0678648
Folinic acid	1.48165	20030.2	19545.1	5.14402e+07	6.27403e+06	2568.1	11.327	0.0303828	0.0678648

## Sheet: R1-R3 pvalue_cut
	VIP	mean_R1	sd_R1	mean_R3	sd_R3	Fold Change_R3/R1	log2(FC_R3/R1)	p.value	FDR
Cadaverine	1.65268	81221.6	55407.3	2.23589e+07	7.66654e+06	275.285	8.1048	0.014214	0.0572055
3-Methylxanthine	1.13946	680461	506982	6.48889e+07	6.36836e+07	95.3562	6.5753	0.014214	0.0780201
Tricyclodehydroisohumulone	1.49527	8.06069e+07	4.58592e+07	6.48414e+09	3.89506e+09	80.4441	6.3299	0.014214	0.0780201
1-Methyluric acid	1.27137	825838	263065	4.4944e+07	3.21548e+07	54.4218	5.7661	0.014214	0.0572055
Cortisol	1.5363	1.02711e+07	8.17629e+06	3.94816e+08	2.19211e+08	38.4394	5.2645	0.014214	0.0780201
Lusitanicoside	1.28546	115524	70008.9	4.1457e+06	3.29876e+06	35.886	5.1653	0.014214	0.0780201
Acetaminophen	1.1821	3.12264e+06	3.89684e+06	1.05495e+08	8.49672e+07	33.7838	5.0783	0.0251815	0.0822441
Adrenic acid	1.55055	111349	75168.5	2.9229e+06	1.25557e+06	26.2502	4.7142	0.014214	0.0572055
Paspalicine	1.69852	488074	267190	1.23728e+07	3.49064e+06	25.3505	4.6639	0.014214	0.0572055
Cisapride	1.39247	240294	99960.9	5.75537e+06	3.32186e+06	23.9515	4.582	0.014214	0.0572055
N-Succinyl-2-amino-6-ketopimelate	1.35795	346430	115214	8.22939e+06	5.02448e+06	23.7547	4.5701	0.014214	0.0572055
Threonic acid	1.03215	128970	89680.6	3.04911e+06	3.33383e+06	23.6418	4.5633	0.014214	0.0780201
Acebutolol	1.49852	2.14171e+06	1.68017e+06	4.9069e+07	2.83733e+07	22.9111	4.518	0.0251815	0.1038
Corticosterone	1.69623	3.42577e+06	2.07146e+06	7.33593e+07	2.06953e+07	21.4137	4.4205	0.014214	0.0572055
Safrole	1.17438	736440	126495	1.51935e+07	1.21398e+07	20.6309	4.3667	0.014214	0.0572055
13S-hydroxyoctadecadienoic acid	1.68828	5.60026e+07	2.9993e+07	1.11235e+09	3.22102e+08	19.8626	4.312	0.014214	0.0572055
24,25-Dihydrolanosterol	1.61477	3.4753e+07	3.57389e+06	6.64674e+08	2.41389e+08	19.1256	4.2574	0.014214	0.0572055
Losartan	1.44816	289752	107116	5.40256e+06	2.79638e+06	18.6456	4.2208	0.014214	0.0572055
Thromboxane B2	1.67465	437319	249235	8.12915e+06	2.45902e+06	18.5887	4.2163	0.014214	0.0572055
Naproxen	1.59054	3.57821e+06	898835	6.22977e+07	3.05739e+07	17.4104	4.1219	0.014214	0.0780201
Nervonic acid	1.16345	1.12584e+06	807958	1.90651e+07	1.52885e+07	16.9339	4.0819	0.014214	0.0572055
1-Naphthylamine	1.74532	862364	73387.2	1.34086e+07	4.75913e+06	15.5487	3.9587	0.014214	0.0780201
Pomiferin	1.53851	844247	709742	1.2542e+07	5.33937e+06	14.8558	3.893	0.014214	0.0572055
6beta-Hydroxytestosterone	1.16922	614390	415921	8.8448e+06	7.84555e+06	14.3962	3.8476	0.0251815	0.1038
Myclobutanil	1.62395	5.11168e+06	1.11946e+06	7.22438e+07	2.50855e+07	14.1331	3.821	0.014214	0.0572055
Quinoline	1.22013	5.1575e+06	2.43835e+06	7.1166e+07	5.18549e+07	13.7986	3.7864	0.014214	0.0572055
N-Methyl-2-pyrrolidinone	1.62928	3.59966e+06	2.31106e+06	4.82285e+07	1.6345e+07	13.398	3.744	0.014214	0.0572055
Rivastigmine	1.73185	1.34047e+07	8.84453e+06	1.69268e+08	3.91341e+07	12.6275	3.6585	0.014214	0.0572055
Copal-8-ol diphosphate	1.41535	654095	509017	8.03021e+06	4.2571e+06	12.2769	3.6179	0.0251815	0.0822441
9,12,13-TriHOME	1.69289	4.12245e+06	3.78092e+06	5.04191e+07	1.36038e+07	12.2303	3.6124	0.014214	0.0572055
Deoxyinosine	1.10298	66289.7	38607.9	805216	768112	12.147	3.6025	0.014214	0.0780201
8-Hydroxyquinoline	1.41568	829760	74438.9	1.00619e+07	5.34773e+06	12.1264	3.6001	0.014214	0.0572055
7-Mercaptoheptanoic acid	1.68777	2.51338e+06	646489	3.02268e+07	8.47342e+06	12.0263	3.5881	0.014214	0.0572055
L-Carnitine	1.3146	1.78399e+08	1.8135e+08	2.10068e+09	1.30444e+09	11.7752	3.5577	0.014214	0.0572055
Norfloxacin	1.72354	3.83363e+06	2.40296e+06	4.50039e+07	1.07511e+07	11.7393	3.5533	0.014214	0.0572055
L-Prolinamide	1.26168	590982	90590	6.80951e+06	4.59789e+06	11.5223	3.5264	0.014214	0.0572055
5-Hydroxylysine	1.1208	2.29645e+06	387099	2.64288e+07	2.18664e+07	11.5085	3.5246	0.014214	0.0572055
Pentamidine	1.3311	4.87326e+06	2.27455e+06	4.95049e+07	2.96371e+07	10.1585	3.3446	0.014214	0.0572055
Biotinyl-5-AMP	1.64817	150135	129024	1.51273e+06	630706	10.0758	3.3328	0.014214	0.0780201
Fucose 1-phosphate	1.80621	1.7221e+06	3.33788e+06	1.65832e+07	3.99552e+06	9.62927	3.2675	0.014214	0.0780201
2-Oxoarginine	1.15824	2.13996e+06	410242	2.04752e+07	1.57526e+07	9.56846	3.2582	0.014214	0.0572055
5-Hydroxyindolepyruvate	1.54224	2.1167e+06	1.365e+06	1.97707e+07	9.91539e+06	9.34056	3.2235	0.014214	0.0780201
Dopamine	1.67031	636898	220447	5.90973e+06	1.7071e+06	9.27902	3.214	0.014214	0.0572055
Loperamide	1.42122	7226.7	1936.2	65088.9	33166.7	9.00657	3.171	0.014214	0.0572055
Abscisic acid glucose ester	1.25913	3.33895e+06	3.25215e+06	2.96341e+07	2.215e+07	8.87548	3.1498	0.0251815	0.1038
Tropate	1.3195	1.81491e+06	503176	1.57656e+07	9.44141e+06	8.68659	3.1188	0.014214	0.0572055
(R)-Pantoate	1.28643	4.32327e+06	1.68907e+06	3.6748e+07	2.30664e+07	8.49979	3.0875	0.0428256	0.117489
Mesobilirubinogen	1.14518	2.75919e+06	1.39947e+06	2.34466e+07	1.80778e+07	8.49762	3.0871	0.0251815	0.0822441
4-Hydroxyestradiol	1.53234	1.28692e+07	4.26002e+06	1.07292e+08	4.37713e+07	8.33681	3.0596	0.014214	0.0572055
Tetracosanoic acid	1.01523	1.18278e+06	734448	9.8356e+06	9.08154e+06	8.31532	3.0558	0.0428256	0.117489
Palmitoleic acid	1.49089	6.76646e+06	1.55383e+06	5.59155e+07	2.48074e+07	8.26378	3.0468	0.014214	0.0572055
13,16,19-Docosatrienoic acid	1.6655	748301	556929	6.14363e+06	1.73041e+06	8.21018	3.0374	0.014214	0.0572055
Cholesterol sulfate	1.37876	1.95402e+06	740178	1.56838e+07	8.4423e+06	8.02633	3.0048	0.014214	0.0572055
Prednisolone	1.61188	819976	369333	6.53897e+06	2.18981e+06	7.97448	2.9954	0.014214	0.0572055
Cortisone	1.77776	1.23745e+06	613227	9.75403e+06	1.57214e+06	7.88208	2.9786	0.014214	0.0572055
Phenylacetic acid	1.22886	2.08618e+06	2.80431e+06	1.60757e+07	1.06385e+07	7.70594	2.9459	0.0251815	0.0822441
Nicotianamine	1.12082	1.51765e+06	2.41382e+06	1.16417e+07	8.98155e+06	7.67106	2.9394	0.0251815	0.0822441
Pimozide	1.63017	166303	60534.8	1.26785e+06	532116	7.62369	2.9305	0.014214	0.0780201
N-Acetyl-L-aspartic acid	1.00396	1.88884e+06	763949	1.37596e+07	1.40611e+07	7.28491	2.8649	0.0428256	0.137126
Tigogenin	1.4463	2.84513e+06	1.63195e+06	1.99923e+07	9.32869e+06	7.02691	2.8129	0.014214	0.0572055
Prostaglandin G2	1.63322	700338	512551	4.88771e+06	1.97965e+06	6.97885	2.803	0.014214	0.0780201
Cannabinol	1.73646	8.46335e+06	6.41586e+06	5.84078e+07	1.1409e+07	6.90131	2.7869	0.014214	0.0572055
(R,S)-Norlaudanosoline	1.52404	1.7587e+06	406811	1.19491e+07	4.8097e+06	6.7944	2.7643	0.014214	0.0572055
gamma-Glutamylcysteine	1.12343	3.88345e+06	2.37477e+06	2.50339e+07	2.13427e+07	6.44621	2.6885	0.014214	0.0780201
Mifepristone	1.45596	1.2862e+07	5.35277e+06	8.27441e+07	3.74733e+07	6.43335	2.6855	0.014214	0.0572055
N-Acetyl-D-tryptophan	1.55839	1.90626e+06	1.46378e+06	1.2185e+07	4.37145e+06	6.39223	2.6763	0.014214	0.0572055
Propiomazine	1.25142	9.60755e+06	7.18703e+06	6.11977e+07	3.83327e+07	6.36983	2.6712	0.0251815	0.0822441
Astaxanthin	1.39611	2.23053e+06	1.32206e+06	1.38846e+07	6.90329e+06	6.22471	2.638	0.014214	0.0572055
Telmisartan	1.5845	875788	802562	5.28357e+06	1.71367e+06	6.03282	2.5929	0.014214	0.0572055
Lincomycin	1.5026	2.70674e+06	1.35189e+06	1.62347e+07	6.59898e+06	5.99772	2.5845	0.014214	0.0572055
4-Hydroxycinnamoylagmatine	1.40858	738929	398759	4.35278e+06	2.09638e+06	5.89067	2.5584	0.014214	0.0572055
Isoetharine	1.54409	775844	805367	4.55681e+06	1.59674e+06	5.87337	2.5542	0.014214	0.0572055
5-L-Glutamyl-taurine	1.04935	407956	255797	2.39537e+06	2.20953e+06	5.87165	2.5538	0.0428256	0.137126
Phenylacetylglutamine	1.77607	986241	266374	5.7713e+06	911844	5.85172	2.5489	0.014214	0.0572055
Dehydroepiandrosterone	1.80405	1.03146e+07	2.12191e+06	5.90199e+07	1.56168e+07	5.72213	2.5165	0.014214	0.0780201
Nopaline	1.26385	620489	396665	3.52751e+06	2.12058e+06	5.68505	2.5072	0.014214	0.0572055
Cycloheximide	1.69809	4.8979e+06	2.37281e+06	2.73678e+07	6.36186e+06	5.58753	2.4822	0.014214	0.0572055
Ethyl icosapentate	1.5145	4.75534e+06	3.79126e+06	2.61163e+07	9.87503e+06	5.49209	2.4573	0.0251815	0.0822441
13-L-Hydroperoxylinoleic acid	1.19979	2.67398e+07	7.89503e+06	1.46545e+08	9.68038e+07	5.48035	2.4543	0.014214	0.0572055
Citrinin	1.39519	1.03208e+06	493200	5.61863e+06	3.20864e+06	5.44395	2.4447	0.014214	0.0780201
HC-toxin	1.37701	3.55231e+06	1.58854e+06	1.83604e+07	9.06943e+06	5.16849	2.3698	0.014214	0.0572055
1-Methyl-6-phenyl-1H-imidazo[4,5-b]pyridin-2-amine	1.7595	861260	372099	4.36847e+06	1.25053e+06	5.07228	2.3426	0.014214	0.0780201
6-Keto-prostaglandin F1a	1.15479	6.44777e+07	3.71567e+07	3.2268e+08	2.21104e+08	5.0045	2.3232	0.0428256	0.117489
Gentamicin C1a	1.42116	1.54976e+07	8.15819e+06	7.50414e+07	3.35795e+07	4.84215	2.2756	0.014214	0.0572055
Octadecanamide	1.32574	1.06294e+09	8.26346e+08	5.09473e+09	2.62773e+09	4.79317	2.2609	0.0251815	0.0822441
Prostaglandin I2	1.391	4.71592e+06	1.98691e+06	2.25931e+07	1.06868e+07	4.79088	2.2603	0.014214	0.0572055
(S)-Norlaudanine	1.39873	5.86413e+06	3.53768e+06	2.79715e+07	1.28924e+07	4.76985	2.254	0.014214	0.0572055
Isobavachalcone	1.0563	228240	31999.9	1.07462e+06	935799	4.70832	2.2352	0.0428256	0.137126
Brassinolide	1.09498	1.3948e+06	193364	6.55167e+06	4.84424e+06	4.69726	2.2318	0.014214	0.0572055
Chenodeoxycholic acid	1.03142	3.2621e+09	1.9311e+09	1.51603e+10	1.35174e+10	4.64749	2.2164	0.0251815	0.1038
Fenfluramine	1.40604	1.23668e+06	570532	5.70392e+06	2.59334e+06	4.61233	2.2055	0.014214	0.0572055
Atrazine	1.67501	1.51525e+07	6.59151e+06	6.96518e+07	1.66919e+07	4.59664	2.2006	0.014214	0.0572055
5a-Pregnane-3,20-dione	1.24308	6.17896e+06	4.63473e+06	2.79503e+07	1.61547e+07	4.52345	2.1774	0.0251815	0.0822441
14alpha-Hydroxy-5beta-cholest-7-ene-3,6-dione	1.57195	1.63257e+07	1.35185e+07	7.32037e+07	2.1851e+07	4.4839	2.1648	0.014214	0.0572055
Resolvin D2	1.44817	4.41095e+06	3.08312e+06	1.95114e+07	7.90979e+06	4.42341	2.1452	0.0251815	0.0822441
Ornithine	1.14138	3.28897e+06	1.36544e+06	1.4353e+07	9.68052e+06	4.36395	2.1256	0.014214	0.0572055
1-(3,4-Dihydroxyphenyl)-5-hydroxy-3-decanone	1.09558	1.58967e+06	140533	6.91222e+06	4.99682e+06	4.3482	2.1204	0.014214	0.0572055
Citrulline	1.39353	8.40593e+06	3.03765e+06	3.64331e+07	1.96517e+07	4.33426	2.1158	0.014214	0.0780201
Methaqualone	1.2482	3.42518e+06	2.65132e+06	1.44085e+07	8.02728e+06	4.20663	2.0727	0.0251815	0.0822441
(S)-Abscisic acid	1.43342	750549	428804	3.12633e+06	1.2925e+06	4.16545	2.0585	0.0251815	0.0822441
Hexadecanedioate	1.41078	9.77842e+06	6.18182e+06	4.01338e+07	2.03631e+07	4.10425	2.0371	0.014214	0.0780201
2,3-Dinor-8-iso prostaglandin F1alpha	1.26097	9.61079e+06	8.77902e+06	3.89886e+07	2.06566e+07	4.0568	2.0203	0.0251815	0.0822441
Hellebrigenin	1.27206	6.59324e+06	4.82277e+06	2.64694e+07	1.39813e+07	4.01461	2.0053	0.0428256	0.117489
2-Isopropyl-3-oxosuccinate	1.18953	2.22647e+06	631082	8.91497e+06	5.47406e+06	4.004	2.0015	0.014214	0.0572055
2,3-Butanediol	1.05835	5.48042e+06	2.08786e+06	2.04062e+07	1.46814e+07	3.72342	1.8966	0.0428256	0.117489
Hecogenin	1.18992	1.89629e+07	1.09982e+07	6.97958e+07	4.08667e+07	3.68067	1.88	0.0428256	0.117489
6-Ketoprostaglandin E1	1.5106	3.13672e+06	3.85212e+06	1.14901e+07	3.96475e+06	3.66314	1.8731	0.0428256	0.137126
4-Hydroxy-3-methoxy-cinnamoylglycine	1.18714	528759	197371	1.92607e+06	1.1419e+06	3.64259	1.865	0.0428256	0.117489
5-Hydroxytryptophan	1.46301	4.19319e+06	4.1684e+06	1.50416e+07	4.79141e+06	3.58719	1.8428	0.0251815	0.0822441
D-Urobilin	1.0342	8.13912e+06	6.36769e+06	2.88044e+07	2.05746e+07	3.53907	1.8233	0.0428256	0.117489
18-Hydroxycorticosterone	1.23899	6.28222e+06	2.04892e+06	2.17063e+07	1.16877e+07	3.45519	1.7888	0.014214	0.0572055
Fludrocortisone	1.6314	317974	34105.9	1.09308e+06	282659	3.43761	1.7814	0.014214	0.0572055
7-Dehydrodesmosterol	1.072	3.65539e+07	3.26737e+07	1.24687e+08	8.17257e+07	3.41111	1.7702	0.0428256	0.117489
Oxalacetic acid	1.42175	4.81198e+07	2.87513e+07	1.62264e+08	7.41616e+07	3.37211	1.7536	0.014214	0.0780201
(3S,5S)-3,5-Diaminohexanoate	1.52871	3.42239e+06	3.39957e+06	1.14255e+07	2.66832e+06	3.33845	1.7392	0.0251815	0.0822441
Traumatic Acid	1.36619	2.24387e+07	1.59211e+07	7.4859e+07	3.05833e+07	3.33611	1.7382	0.0251815	0.0822441
Sarsasapogenin	1.16798	2.31939e+07	1.62632e+07	7.54707e+07	4.24735e+07	3.25394	1.7022	0.0428256	0.117489
Mupirocin	1.09628	4.20102e+06	1.50379e+06	1.34903e+07	9.67872e+06	3.2112	1.6831	0.014214	0.0780201
16-Oxopalmitate	1.71732	3.07359e+06	1.62124e+06	9.62194e+06	2.33954e+06	3.13048	1.6464	0.014214	0.0780201
Abscisic aldehyde	1.15298	4.54211e+07	2.10859e+07	1.41259e+08	8.13504e+07	3.10994	1.6369	0.0251815	0.0822441
Clomipramine	1.18583	1.14972e+06	291691	3.52521e+06	1.94924e+06	3.06617	1.6164	0.0251815	0.0822441
Acetylcholine	1.39633	6.05601e+07	6.14594e+07	1.83797e+08	5.63548e+07	3.03499	1.6017	0.0428256	0.117489
L-Threonine	1.07077	1.1005e+07	2.51416e+06	3.31503e+07	2.39523e+07	3.01232	1.5909	0.0251815	0.1038
Prostaglandin E3	1.34979	9.20754e+06	5.64491e+06	2.75401e+07	1.30438e+07	2.99106	1.5806	0.0428256	0.137126
Thyrotropin releasing hormone	1.67677	2.25806e+06	1.20956e+06	6.74085e+06	1.07658e+06	2.98525	1.5778	0.014214	0.0572055
Amiloride	1.52365	1.39397e+07	151934	4.06718e+07	1.26537e+07	2.91766	1.5448	0.014214	0.0572055
Pterin	1.25837	2.65653e+06	579883	7.7316e+06	3.74458e+06	2.91045	1.5412	0.014214	0.0572055
L-Cystathionine	1.30109	2.46322e+06	689676	7.15841e+06	3.22779e+06	2.90613	1.5391	0.014214	0.0572055
2-Hydroxyphenylacetate	1.55851	793942	247669	2.29341e+06	801995	2.88867	1.5304	0.014214	0.0780201
N6-(L-1,3-Dicarboxypropyl)-L-lysine	1.35001	6.95305e+06	1.56677e+06	2.00461e+07	8.36586e+06	2.88309	1.5276	0.014214	0.0572055
Bufalin	1.29222	3.49925e+07	1.7975e+07	1.00355e+08	4.40155e+07	2.86788	1.52	0.0428256	0.117489
Aminocarb	1.44262	2.31502e+06	1.63049e+06	6.58634e+06	1.99417e+06	2.84503	1.5085	0.0251815	0.0822441
Gein	1.28196	1.63877e+07	6.32466e+06	4.58828e+07	2.05832e+07	2.79987	1.4853	0.0251815	0.0822441
Daidzein	1.36264	373986	192437	1.04143e+06	395109	2.78466	1.4775	0.0251815	0.0822441
Tyrosine methylester	1.68256	2.83179e+07	1.38337e+07	7.61916e+07	1.0408e+07	2.69056	1.4279	0.014214	0.0572055
D-Galactose	1.59688	2.04565e+06	455279	5.47115e+06	1.32841e+06	2.67451	1.4193	0.014214	0.0572055
2-trans,6-trans-Farnesal	1.28972	9.65191e+06	8.03411e+06	2.57833e+07	9.5955e+06	2.6713	1.4176	0.0428256	0.117489
Xanthoxylin	1.296	7.06923e+06	4.65068e+06	1.86073e+07	8.58815e+06	2.63213	1.3962	0.0428256	0.137126
3-Ketolactose	1.58417	4.23872e+06	2.55857e+06	1.11101e+07	3.02737e+06	2.62109	1.3902	0.014214	0.0780201
Prostaglandin E2	1.32023	2.61295e+07	1.67152e+07	6.83827e+07	2.54879e+07	2.61705	1.388	0.0428256	0.117489
Dethiobiotin	1.44523	1.16299e+06	356078	3.03736e+06	1.19762e+06	2.61165	1.385	0.014214	0.0780201
Sphingosine	1.07783	1.85276e+08	6.03635e+07	4.77115e+08	2.77066e+08	2.5752	1.3647	0.0251815	0.0822441
Penbutolol	1.46924	5.65248e+06	2.91576e+06	1.43794e+07	4.00127e+06	2.54388	1.347	0.014214	0.0572055
alpha-Spinasterol	1.44184	3.40365e+06	1.15458e+06	8.58225e+06	2.7227e+06	2.5215	1.3343	0.014214	0.0572055
Tropinone	1.47482	1.77859e+06	981286	4.40466e+06	1.13774e+06	2.47647	1.3083	0.014214	0.0572055
(-)-Salsoline	1.10808	2.61622e+06	1.41353e+06	6.35162e+06	3.2678e+06	2.42777	1.2796	0.0428256	0.117489
Indoleacetaldehyde	1.31189	4.70341e+07	5.69079e+06	1.13644e+08	4.54389e+07	2.41622	1.2727	0.0428256	0.117489
Progesterone	1.48123	1.03197e+07	2.70199e+06	2.49036e+07	7.20972e+06	2.41319	1.271	0.014214	0.0572055
Styrene Oxide	1.01501	4.59031e+06	907115	1.04603e+07	6.13465e+06	2.27879	1.1883	0.0428256	0.117489
Misoprostol	1.06894	7.91276e+07	1.74716e+07	1.79445e+08	9.68612e+07	2.26778	1.1813	0.0251815	0.0822441
1-Pyrroline-2-carboxylic acid	1.32406	4.73678e+06	2.70854e+06	1.03588e+07	3.14575e+06	2.18689	1.1289	0.014214	0.0572055
beta-Alanyl-L-arginine	1.2939	1.03555e+07	1.58684e+06	2.2415e+07	8.40649e+06	2.16455	1.1141	0.014214	0.0572055
Mirtazapine	1.38085	2.72126e+07	6.18947e+06	5.86412e+07	1.86984e+07	2.15494	1.1076	0.0251815	0.0822441
17a-Hydroxypregnenolone	1.55819	1.19236e+08	5.21002e+07	2.5171e+08	4.19771e+07	2.11104	1.0779	0.014214	0.0572055
Prephenate	1.20449	1.23321e+06	417774	2.59009e+06	1.19305e+06	2.10027	1.0706	0.0251815	0.1038
2-Iminobutanoate	1.66619	3.84562e+06	1.0371e+06	8.04982e+06	1.72352e+06	2.09323	1.0657	0.014214	0.0780201
Palmitoyl-L-carnitine	1.1582	3.52442e+07	1.75007e+07	7.19078e+07	2.84418e+07	2.04028	1.0288	0.0428256	0.117489
Cellobiose	1.67621	1.17109e+07	3.49285e+06	2.37889e+07	4.61867e+06	2.03132	1.0224	0.014214	0.0780201
N-Acetyl-D-glucosamine	1.47631	3.28446e+07	6.79212e+06	6.56079e+07	1.98267e+07	1.99752	0.99821	0.0251815	0.1038
Nandrolone	1.58599	2.12378e+07	6.80344e+06	4.22494e+07	6.87032e+06	1.98934	0.9923	0.014214	0.0572055
alpha-Cellobiose	1.56101	3.02119e+06	722100	5.44491e+06	1.20378e+06	1.80222	0.84979	0.0251815	0.1038
Serotonin	1.59141	1.55089e+07	4.65434e+06	2.79398e+07	3.54423e+06	1.80154	0.84922	0.014214	0.0572055
Brevianamide F	1.38001	1.21716e+06	427959	2.17507e+06	487047	1.78699	0.83754	0.0251815	0.0822441
Gamma-Tocotrienol	1.36455	1.48047e+07	6.11152e+06	2.64477e+07	5.61422e+06	1.78645	0.83708	0.0251815	0.0822441
2-Methoxyestrone	1.44656	5.44905e+06	1.99681e+06	9.46715e+06	1.57142e+06	1.73741	0.79693	0.014214	0.0572055
Biotin	1.56109	4.95473e+06	704664	8.59667e+06	1.49387e+06	1.73506	0.79497	0.014214	0.0572055
20-Hydroxyecdysone	1.30915	6.12116e+06	1.7027e+06	1.04285e+07	2.65505e+06	1.70369	0.76866	0.0428256	0.117489
all-trans-Retinoic acid	1.59449	1.80572e+07	4.85219e+06	3.0075e+07	3.0664e+06	1.66553	0.73599	0.014214	0.0572055
2-Oxo-4-phenylbutyric acid	1.32542	611292	110713	933477	198498	1.52704	0.61075	0.0251815	0.0822441
gamma-Glutamyl-beta-aminopropiononitrile	1.06624	2.21316e+07	4.10364e+06	3.05407e+07	7.59096e+06	1.37996	0.46463	0.0428256	0.117489
Porphobilinogen	1.29226	7.73064e+07	1.3929e+07	1.04495e+08	1.58841e+07	1.3517	0.43477	0.0251815	0.0822441
Kojic acid	1.52804	1.25699e+06	136137	1.01622e+06	40436.9	0.808473	-0.30675	0.014214	0.0572055
Myristic acid	1.45483	1.54309e+07	1.97028e+06	1.11066e+07	1.77092e+06	0.719787	-0.47441	0.014214	0.0572055
Ectoine	1.3474	6.5338e+06	797233	3.71798e+06	1.71795e+06	0.569022	-0.8134	0.0251815	0.0822441
Acetylcysteine	1.44433	6.31337e+07	1.94898e+07	3.49311e+07	3.67667e+06	0.553281	-0.8539	0.014214	0.0572055
6-Acetyl-D-glucose	1.23993	1.04164e+07	2.79418e+06	5.65313e+06	2.92346e+06	0.542711	-0.88173	0.0251815	0.0822441
Sodium deoxycholate	1.38464	2.49811e+08	7.84261e+07	1.35462e+08	3.43631e+07	0.54227	-0.88294	0.0251815	0.0822441
N6-Acetyl-N6-hydroxy-L-lysine	1.30978	1.1531e+07	942465	6.1972e+06	3.5941e+06	0.537432	-0.89583	0.0251815	0.0822441
Metronidazole	1.61461	2.92188e+06	553410	1.54391e+06	308773	0.528402	-0.92031	0.014214	0.0572055
p-Octopamine	1.43358	1.0245e+07	2.95916e+06	5.40067e+06	1.46494e+06	0.527148	-0.92371	0.014214	0.0572055
Oxoglutaric acid	1.44237	1.94672e+08	4.22223e+07	1.02301e+08	3.92226e+07	0.525514	-0.92822	0.0251815	0.0822441
Mesaconate	1.46028	5.18515e+08	1.14173e+08	2.69646e+08	9.96198e+07	0.520048	-0.94332	0.0251815	0.0822441
Diethanolamine	1.27362	9.58741e+06	3.7612e+06	4.9762e+06	1.65283e+06	0.519022	-0.9461	0.014214	0.0572055
9(S)-HPOT	1.29744	5.85238e+07	8.6213e+06	2.95015e+07	1.92085e+07	0.504083	-0.98824	0.0428256	0.117489
N(beta)-Epoxysuccinamoyl-DAP-Val	1.44404	340062	95862.1	170104	57123.4	0.500225	-0.99938	0.0251815	0.0822441
N-Acetylhistidine	1.64429	4.74861e+07	2.07028e+06	2.37085e+07	8.23706e+06	0.499276	-1.0021	0.014214	0.0572055
LysoPA(16:0/0:0)	1.4801	5.03607e+06	1.05452e+06	2.48338e+06	1.3631e+06	0.493121	-1.02	0.0428256	0.137126
(R)-Methylmalonate semialdehyde	1.47244	3.77753e+07	9.41488e+06	1.85558e+07	6.92765e+06	0.491207	-1.0256	0.0251815	0.0822441
5-Guanidino-3-methyl-2-oxopentanoate	1.63714	1.5608e+08	2.5663e+07	7.22489e+07	2.27456e+07	0.462899	-1.1112	0.014214	0.0572055
6-Methyladenine	1.66618	1.05321e+07	2.38889e+06	4.83919e+06	1.79062e+06	0.459474	-1.122	0.014214	0.0780201
L-4-Hydroxyphenylglycine	1.39545	2.17839e+07	2.88377e+06	9.93061e+06	6.74576e+06	0.455872	-1.1333	0.014214	0.0572055
(R)-mandelic Acid	1.42629	5.75441e+06	504902	2.58006e+06	1.76258e+06	0.44837	-1.1573	0.0251815	0.0822441
Indole-3-acetaldehyde oxime	1.56646	2.23586e+06	660723	992716	160309	0.443991	-1.1714	0.014214	0.0572055
4-Hydroxycinnamoylmethane	1.35151	1.27785e+07	2.65605e+06	5.66159e+06	4.09637e+06	0.443046	-1.1744	0.0251815	0.0822441
9,10-Epoxyoctadecenoic acid	1.47132	6.24925e+08	2.3136e+08	2.76102e+08	1.27679e+08	0.441813	-1.1785	0.0428256	0.137126
(2S,5S)-trans-Carboxymethylproline	1.29066	5.92299e+06	2.02673e+06	2.58356e+06	1.76778e+06	0.436186	-1.197	0.0428256	0.117489
Maleic acid	1.6369	3.65897e+07	1.23281e+07	1.57781e+07	2.85003e+06	0.43122	-1.2135	0.0428256	0.137126
2-Aminophenol	1.50981	1.39293e+07	1.7031e+06	5.98686e+06	3.63499e+06	0.429812	-1.2183	0.0251815	0.0822441
D-Lyxose	1.5789	3.19876e+07	4.02583e+06	1.37044e+07	6.99978e+06	0.428431	-1.2229	0.014214	0.0572055
Gingerol	1.42068	3.46438e+07	1.33726e+07	1.47143e+07	4.8696e+06	0.424737	-1.2354	0.0251815	0.0822441
(3E)-3-[(1R,5R,6S)-5-Hydroxy-7-oxabicyclo[4.1.0]heptan-2-ylidene]-2-oxopropanoate	1.59166	6.99894e+06	1.93045e+06	2.88645e+06	746927	0.412405	-1.2778	0.014214	0.0572055
Tryptamine	1.49021	2.54517e+07	5.83521e+06	1.0394e+07	6.13364e+06	0.40838	-1.292	0.0251815	0.0822441
Herniarin	1.43829	6.75386e+06	2.28564e+06	2.7154e+06	1.38693e+06	0.402059	-1.3145	0.0251815	0.0822441
Pyridoxal	1.59793	1.26243e+07	1.71698e+06	5.05343e+06	2.72223e+06	0.400288	-1.3209	0.014214	0.0572055
Prostaglandin A2	1.42555	1.37926e+07	4.63957e+06	5.49118e+06	4.29585e+06	0.398121	-1.3287	0.0428256	0.137126
Tryptophanol	1.51673	1.78185e+08	4.34334e+07	7.07006e+07	3.91317e+07	0.396778	-1.3336	0.0251815	0.0822441
3-Hydroxyanthranilic acid	1.45747	1.02958e+08	4.02084e+07	4.04547e+07	1.2683e+07	0.392927	-1.3477	0.0428256	0.117489
4-Acetamidobutanoic acid	1.56497	1.45928e+07	3.42009e+06	5.62031e+06	2.84038e+06	0.385149	-1.3765	0.014214	0.0572055
Salicyluric acid	1.62088	9.23737e+06	1.21943e+06	3.49615e+06	1.94761e+06	0.378472	-1.4017	0.014214	0.0572055
Stachyose	1.42605	2.72143e+06	1.01573e+06	1.02812e+06	827222	0.377786	-1.4044	0.0251815	0.1038
2-Biphenylol	1.17093	1.20231e+07	7.60713e+06	4.4805e+06	2.40711e+06	0.372662	-1.4241	0.0428256	0.117489
Andrographolide	1.344	4.34885e+06	1.87464e+06	1.61668e+06	1.03109e+06	0.371747	-1.4276	0.0428256	0.117489
D-Ribose 5-phosphate	1.25486	8.52367e+06	5.27036e+06	3.03209e+06	402926	0.355733	-1.4912	0.014214	0.0572055
Phloretin	1.29121	1.16956e+07	5.86087e+06	4.01389e+06	4.28153e+06	0.343194	-1.5429	0.0428256	0.137126
Enterolactone	1.51784	1.07885e+08	1.81668e+07	3.64275e+07	3.12046e+07	0.337655	-1.5664	0.014214	0.0572055
O-Acetyl-L-homoserine	1.68805	1.72487e+07	3.87069e+06	5.69963e+06	1.87009e+06	0.330437	-1.5975	0.014214	0.0572055
Sinapic acid	1.38529	6.93788e+06	3.84256e+06	2.28124e+06	1.48572e+06	0.328807	-1.6047	0.0428256	0.137126
9-cis-Retinoic acid	1.44957	1.20204e+06	502082	393431	208625	0.3273	-1.6113	0.014214	0.0572055
Quinestrol	1.51483	6.81633e+07	2.31815e+07	2.23049e+07	1.28882e+07	0.327225	-1.6116	0.014214	0.0572055
Xylitol 5-phosphate	1.67736	4.52317e+06	1.29844e+06	1.40593e+06	942355	0.310829	-1.6858	0.0251815	0.1038
Hepoxilin B3	1.69893	7.46395e+07	2.14038e+07	2.27357e+07	1.43478e+07	0.304609	-1.715	0.014214	0.0780201
10-Hydroxycarbazepine	1.57258	2.94787e+07	9.18161e+06	8.94443e+06	5.07122e+06	0.303416	-1.7206	0.014214	0.0572055
Pendimethalin	1.25423	1.85859e+07	1.40763e+07	5.41853e+06	2.71238e+06	0.291537	-1.7782	0.0251815	0.1038
Enterodiol	1.30649	8.05288e+07	4.92696e+07	2.28502e+07	2.55103e+07	0.283752	-1.8173	0.0428256	0.137126
Pyridoxine	1.66702	4.87697e+07	3.23629e+06	1.37069e+07	1.12567e+07	0.281057	-1.8311	0.014214	0.0572055
Pantetheine	1.37547	4.93095e+06	3.07281e+06	1.38186e+06	970481	0.280245	-1.8353	0.0251815	0.1038
3-Methyl-L-tyrosine	1.66099	9.5001e+07	2.34505e+07	2.62297e+07	1.42103e+07	0.276098	-1.8567	0.014214	0.0572055
Xanthoxin	1.5635	4.72532e+07	1.5729e+07	1.29822e+07	8.55145e+06	0.27474	-1.8639	0.014214	0.0572055
15-Keto-prostaglandin F2a	1.79645	2.57262e+07	5.7414e+06	7.0283e+06	4.27701e+06	0.273194	-1.872	0.014214	0.0780201
5-Valerolactone	1.38062	1.68446e+07	9.29981e+06	4.54018e+06	2.29435e+06	0.269535	-1.8915	0.014214	0.0572055
3beta,5beta-Ketodiol	1.26644	2.38233e+06	1.62375e+06	628342	276850	0.263748	-1.9228	0.0428256	0.117489
(S)-Norcoclaurine	1.71622	1.49318e+07	2.55748e+06	3.85472e+06	2.29583e+06	0.258158	-1.9537	0.014214	0.0572055
Melicopine	1.46083	1.10664e+06	527421	285129	331940	0.257652	-1.9565	0.0428256	0.137126
Cholest-4-en-3-one	1.32466	8.65148e+07	5.10167e+07	2.22249e+07	1.74504e+07	0.256891	-1.9608	0.0251815	0.0822441
Pseudoephedrine	1.46274	4.71041e+06	2.02968e+06	1.20145e+06	1.0121e+06	0.255063	-1.9711	0.0428256	0.117489
L-Dopa	1.33348	4.20644e+06	3.05261e+06	1.06377e+06	473452	0.252889	-1.9834	0.0428256	0.137126
Primidone	1.75379	2.04222e+07	2.76409e+06	5.1443e+06	2.72373e+06	0.251896	-1.9891	0.014214	0.0572055
Phosphonoacetate	1.75757	1.71628e+08	2.80887e+07	4.04986e+07	1.92762e+07	0.235966	-2.0833	0.014214	0.0572055
Aldosterone	1.1589	2.1205e+07	1.77325e+07	4.96159e+06	2.40814e+06	0.233984	-2.0955	0.0428256	0.117489
Perillyl alcohol	1.58876	2.41049e+08	8.73325e+07	5.4211e+07	3.56771e+07	0.224896	-2.1527	0.014214	0.0572055
Sotalol	1.46455	5.35455e+06	2.45795e+06	1.19826e+06	1.11694e+06	0.223784	-2.1598	0.0428256	0.117489
2-Amino-2-deoxy-D-gluconate	1.60084	1.34318e+07	4.75061e+06	2.96368e+06	1.93726e+06	0.220648	-2.1802	0.014214	0.0572055
Gentisic acid	1.59532	4.80096e+07	1.90247e+07	1.03503e+07	1.26941e+07	0.215592	-2.2136	0.0251815	0.1038
3-Methyloxindole	1.46704	1.02226e+07	5.17327e+06	2.19923e+06	1.39042e+06	0.215132	-2.2167	0.0428256	0.117489
Clavulanate	1.80475	1.58884e+07	3.15499e+06	3.30568e+06	3.22699e+06	0.208056	-2.265	0.014214	0.0780201
20-Carboxy-leukotriene B4	1.64667	3.40846e+07	1.6056e+07	7.0273e+06	2.6541e+06	0.206173	-2.2781	0.014214	0.0780201
7-Dehydrocholesterol	1.64666	2.53051e+08	6.96528e+07	4.92575e+07	4.67965e+07	0.194655	-2.361	0.014214	0.0572055
N2-Succinyl-L-arginine	1.1707	2.17784e+06	1.94311e+06	390090	110370	0.179118	-2.481	0.0251815	0.0822441
20alpha-Hydroxycholesterol	1.58362	1.59746e+07	5.1723e+06	2.84772e+06	3.6805e+06	0.178266	-2.4879	0.0251815	0.0822441
Gemfibrozil	1.77094	1.43621e+08	4.04968e+07	2.52011e+07	2.79772e+07	0.175469	-2.5107	0.014214	0.0780201
(24R,24(1)R)-Fucosterol epoxide	1.15668	1.38784e+08	1.26217e+08	2.3813e+07	1.56773e+07	0.171583	-2.543	0.0428256	0.117489
17a,20a-Dihydroxycholesterol	1.72882	4.61417e+07	1.20314e+07	7.55145e+06	3.57092e+06	0.163658	-2.6112	0.014214	0.0572055
Prostaglandin E1	1.48316	7.82914e+08	4.21112e+08	1.22465e+08	9.13262e+07	0.156421	-2.6765	0.014214	0.0572055
Jasmonic acid	1.66249	2.94118e+08	9.79811e+07	4.54713e+07	3.35671e+07	0.154603	-2.6934	0.014214	0.0572055
Nevirapine	1.63293	1.4832e+08	5.446e+07	2.28463e+07	1.77279e+07	0.154033	-2.6987	0.014214	0.0572055
Phenylethylamine	1.56396	2.1451e+08	9.18451e+07	3.26955e+07	3.40864e+07	0.152418	-2.7139	0.014214	0.0572055
N(6)-Methyllysine	1.5535	2.50773e+07	1.13016e+07	3.78546e+06	3.57778e+06	0.150953	-2.7278	0.014214	0.0572055
S-Allylcysteine	1.65521	2.23602e+07	1.1017e+07	3.36094e+06	2.07608e+06	0.150308	-2.734	0.014214	0.0780201
2-Phenylethanol	1.56272	3.53862e+08	1.52831e+08	5.28639e+07	5.60153e+07	0.149392	-2.7428	0.014214	0.0572055
O-Succinyl-L-homoserine	1.38917	1.26265e+08	7.91468e+07	1.88445e+07	2.18256e+07	0.149245	-2.7442	0.0428256	0.117489
epsilon-(gamma-L-Glutamyl)-L-lysine	1.33026	1.78751e+07	1.28831e+07	2.61318e+06	1.939e+06	0.14619	-2.7741	0.0251815	0.0822441
Stigmasterol	1.58227	1.39086e+07	6.04522e+06	1.93676e+06	1.68832e+06	0.139251	-2.8443	0.014214	0.0572055
Coumafuryl	1.81932	6.46706e+06	1.97436e+06	804661	825215	0.124425	-3.0067	0.014214	0.0780201
7-Methylcapillarisin	1.75231	1.79069e+07	4.17366e+06	2.11108e+06	1.6133e+06	0.117893	-3.0845	0.014214	0.0572055
2,4-Dihydroxyacetophenone	1.81115	4.15889e+06	1.45336e+06	457661	306582	0.110044	-3.1838	0.014214	0.0780201
Taraxerol	1.38269	5.19393e+08	3.6453e+08	5.35132e+07	4.0641e+07	0.10303	-3.2789	0.014214	0.0572055
D-Arabitol	1.74999	2.64207e+08	7.07241e+07	2.5359e+07	7.99781e+06	0.0959785	-3.3811	0.014214	0.0572055
Coleonol	1.67563	1.35598e+07	5.01598e+06	1.28047e+06	554091	0.0944287	-3.4046	0.014214	0.0572055
4a-Carboxy-4b-methyl-5a-cholesta-8,24-dien-3b-ol	1.70805	2.30013e+08	7.58291e+07	2.05629e+07	8.42569e+06	0.0893975	-3.4836	0.014214	0.0572055
Stearic acid	1.73097	7.37375e+07	3.41005e+07	4.90115e+06	5.77906e+06	0.0664673	-3.9112	0.014214	0.0780201
Taurodeoxycholic acid	1.85978	5.39939e+07	1.7391e+07	2.80526e+06	761990	0.0519561	-4.2666	0.014214	0.0780201
AMP	1.52704	1.71819e+06	1.21977e+06	73344.6	117116	0.0426876	-4.5501	0.014214	0.0780201
Lumichrome	1.54218	5.11632e+08	2.90381e+08	1.72967e+07	7.40661e+06	0.0338066	-4.8865	0.014214	0.0572055
Soyasapogenol B	1.50106	1.08933e+08	6.74601e+07	3.45004e+06	606073	0.0316706	-4.9807	0.014214	0.0572055
N-Carbamoylputrescine	1.36701	4.31252e+08	3.42156e+08	9.24015e+06	6.93749e+06	0.0214261	-5.5445	0.014214	0.0572055
Ethyl oleate	1.03091	2.88181e+08	3.82675e+08	38.8789	0	1.34911e-07	-22.821	0.0257708	0.0841548

## Sheet: R3-R4 pvalue_cut
	VIP	mean_R3	sd_R3	mean_R4	sd_R4	Fold Change_R4/R3	log2(FC_R4/R3)	p.value	FDR
3alpha,7alpha,12beta-Trihydroxy-5beta-cholanate	1.2669	2.45087e+09	1.79778e+09	1.41375e+06	3.46297e+06	0.000576834	-10.76	0.00366455	0.0275974
Prostaglandin B2	1.36255	1.07457e+07	6.65765e+06	8085.99	7537.05	0.000752502	-10.376	0.00507487	0.0275974
Allocholic acid	1.30446	2.08536e+09	9.06339e+08	2.26741e+06	1.86391e+06	0.0010873	-9.845	0.00507487	0.0115149
12-Keto-leukotriene B4	1.47763	1.08593e+08	5.27987e+07	153844	114639	0.00141669	-9.4633	0.00507487	0.0275974
Cycloheximide	1.43285	2.73678e+07	6.36186e+06	39633.8	29008.4	0.00144818	-9.4315	0.00507487	0.0115149
Rivastigmine	1.43345	1.69268e+08	3.91341e+07	296792	79634.3	0.0017534	-9.1556	0.00507487	0.0115149
Repaglinide	1.1203	9.14767e+06	8.44799e+06	17772.3	7779.33	0.00194284	-9.0076	0.00507487	0.0275974
Ethynodiol Diacetate	1.38524	2.90659e+07	1.72213e+07	57816.4	30649.4	0.00198914	-8.9736	0.00507487	0.0275974
Chenodeoxycholic acid	1.14322	1.51603e+10	1.35174e+10	3.21028e+07	4.9479e+07	0.00211757	-8.8834	0.00507487	0.0275974
2-trans,6-trans-Farnesal	1.34799	2.57833e+07	9.5955e+06	58857	79167.3	0.00228274	-8.775	0.00507487	0.0115149
Tricyclodehydroisohumulone	1.37791	6.48414e+09	3.89506e+09	1.57163e+07	9.51788e+06	0.00242383	-8.6885	0.00507487	0.0275974
Acebutolol	1.39725	4.9069e+07	2.83733e+07	127733	312873	0.00260315	-8.5855	0.00366455	0.0275974
Naproxen	1.47315	6.22977e+07	3.05739e+07	167881	161131	0.00269484	-8.5356	0.00507487	0.0275974
Perillyl alcohol	1.1389	5.4211e+07	3.56771e+07	146772	53905.6	0.00270739	-8.5289	0.00507487	0.0115149
11b-PGF2a	1.54881	7.74829e+07	3.10854e+07	225107	166387	0.00290529	-8.4271	0.00507487	0.0275974
N-Methyl-(R,S)-tetrahydrobenzylisoquinoline	1.00856	8.745e+07	7.40017e+07	261905	130456	0.00299491	-8.3833	0.00507487	0.0115149
1-Methyl-6-phenyl-1H-imidazo[4,5-b]pyridin-2-amine	1.63632	4.36847e+06	1.25053e+06	16440.6	16079.9	0.0037635	-8.0537	0.00507487	0.0275974
Deoxycholic acid	1.10327	1.50051e+09	1.41892e+09	6.0781e+06	5.49079e+06	0.00405071	-7.9476	0.0453276	0.0978603
Apiforol	1.38194	2.23041e+07	1.32655e+07	101665	98917.8	0.00455809	-7.7773	0.00507487	0.0275974
Hellebrigenin	1.23421	2.64694e+07	1.39813e+07	127276	76072	0.00480839	-7.7002	0.00507487	0.0115149
Tyrosine methylester	1.47317	7.61916e+07	1.0408e+07	421921	154758	0.00553771	-7.4965	0.00507487	0.0115149
Citalopram	1.41515	1.15416e+08	3.04984e+07	682474	63585.2	0.00591331	-7.4018	0.00507487	0.0115149
Misoprostol	1.22475	1.79445e+08	9.68612e+07	1.19677e+06	1.73252e+06	0.00666933	-7.2283	0.00507487	0.0115149
Methaqualone	1.21182	1.44085e+07	8.02728e+06	96550.8	55647.7	0.00670107	-7.2214	0.00507487	0.0115149
Traumatic Acid	1.32104	7.4859e+07	3.05833e+07	563118	945890	0.00752219	-7.0546	0.00507487	0.0115149
N-Acetyl-D-glucosamine	1.62426	6.56079e+07	1.98267e+07	500003	304002	0.00762079	-7.0358	0.00507487	0.0275974
Formononetin	1.38945	1.13955e+07	6.64979e+06	101335	59089.4	0.00889284	-6.8132	0.00507487	0.0275974
Nevirapine	1.05223	2.28463e+07	1.77279e+07	204628	89844.8	0.00895656	-6.8028	0.00507487	0.0115149
Subaphylline	1.08481	4.62097e+07	3.3688e+07	420637	127403	0.00910249	-6.7795	0.00507487	0.0115149
15-Keto-prostaglandin F2a	1.3675	7.0283e+06	4.27701e+06	65257.2	33832.2	0.00928505	-6.7509	0.00507487	0.0275974
Methyl (indol-3-yl)acetate	1.04732	1.55632e+07	1.21831e+07	145810	70993.1	0.00936856	-6.7379	0.00507487	0.0115149
Methylimidazoleacetic acid	1.03027	2.24444e+09	1.81179e+09	2.32211e+07	819627	0.0103461	-6.5948	0.00507487	0.0115149
2-Deoxyguanosine	1.32881	1.08709e+07	7.09474e+06	113711	98623.2	0.0104601	-6.579	0.00507487	0.0275974
12-Keto-tetrahydro-leukotriene B4	1.07153	1.58134e+07	1.55679e+07	178262	296391	0.0112729	-6.471	0.00499812	0.0275974
Cortisol	1.41263	3.94816e+08	2.19211e+08	4.69229e+06	4.54385e+06	0.0118848	-6.3947	0.00507487	0.0275974
ent-8alpha-Hydroxylabd-13-en-15-yl diphosphate	1.32285	4.82464e+06	1.95062e+06	58201.3	26034.1	0.0120633	-6.3732	0.00507487	0.0115149
p-Aminobenzoic acid	1.36882	3.88506e+07	1.31164e+07	475155	32113.2	0.0122303	-6.3534	0.00507487	0.0115149
Aminohydroquinone	1.32682	1.78873e+08	7.12803e+07	2.23519e+06	1.63515e+06	0.0124959	-6.3224	0.00507487	0.0115149
Pentamidine	1.17815	4.95049e+07	2.96371e+07	623282	162357	0.0125903	-6.3115	0.00507487	0.0115149
Hypoxanthine	1.5305	1.1399e+08	4.77052e+07	1.59522e+06	1.00883e+06	0.0139942	-6.159	0.00507487	0.0275974
Luteolin	1.25061	6.85045e+06	5.08965e+06	96160.2	182726	0.0140371	-6.1546	0.00477182	0.0275974
3beta,5beta-Ketotriol	1.3589	2.66716e+07	9.36584e+06	388857	483486	0.0145794	-6.0999	0.00507487	0.0115149
Cholest-4-en-3-one	1.04259	2.22249e+07	1.74504e+07	333558	294630	0.0150083	-6.0581	0.00507487	0.0115149
Lanosterin	1.37563	2.23884e+07	1.33279e+07	348959	233752	0.0155865	-6.0036	0.0130652	0.0439916
6-Keto-prostaglandin F1a	1.11251	3.2268e+08	2.21104e+08	5.23704e+06	1.87886e+06	0.0162298	-5.9452	0.00507487	0.0115149
Lumichrome	1.30385	1.72967e+07	7.40661e+06	300023	204400	0.0173458	-5.8493	0.00507487	0.0115149
13S-hydroxyoctadecadienoic acid	1.39824	1.11235e+09	3.22102e+08	1.97087e+07	9.48421e+06	0.0177179	-5.8186	0.00507487	0.0115149
Hydroxyindole	1.26187	4.8264e+07	2.33887e+07	855318	471532	0.0177217	-5.8183	0.00507487	0.0115149
Lipoxin A4	1.61546	7.36215e+06	2.2884e+06	131855	87809	0.0179099	-5.8031	0.00507487	0.0275974
Scopoline	1.2549	7.93768e+07	3.91896e+07	1.42797e+06	821532	0.0179898	-5.7967	0.00507487	0.0115149
N-Acetylmuramate	1.16008	4.41612e+08	2.73485e+08	8.08414e+06	2.62417e+06	0.018306	-5.7715	0.00507487	0.0115149
Docosahexaenoic acid	1.26509	9.27196e+07	4.44147e+07	1.70266e+06	2.97307e+06	0.0183634	-5.767	0.00499812	0.0115149
Fluvoxamine	1.462	3.71398e+07	6.13861e+06	687286	56308.5	0.0185055	-5.7559	0.00507487	0.0115149
Amiloride	1.38347	4.06718e+07	1.26537e+07	752899	1.40582e+06	0.0185117	-5.7554	0.00507487	0.0115149
Guanine	1.16476	1.09332e+08	6.69748e+07	2.0738e+06	974216	0.0189681	-5.7203	0.00507487	0.0115149
4-Methoxybenzaldehyde	1.23669	8.39426e+06	4.33896e+06	162043	158876	0.0193039	-5.695	0.00507487	0.0115149
Nicotinic acid	1.52225	4.56629e+07	1.94458e+07	899165	51077.1	0.0196912	-5.6663	0.00507487	0.0275974
Estragole	1.39684	1.05606e+08	3.07708e+07	2.08516e+06	233985	0.0197445	-5.6624	0.00507487	0.0115149
Xanthosine	1.00918	9.49045e+06	1.01595e+07	194298	121705	0.0204729	-5.6101	0.00507487	0.0275974
Jasmonic acid	1.07222	4.54713e+07	3.35671e+07	937852	480255	0.0206249	-5.5995	0.00507487	0.0115149
Tryptamine	1.18085	1.0394e+07	6.13364e+06	216253	34421.6	0.0208056	-5.5869	0.00507487	0.0115149
Xanthoxic acid	1.22063	1.86911e+07	1.00416e+07	398281	192767	0.0213083	-5.5524	0.00507487	0.0115149
Prostaglandin E3	1.4796	2.75401e+07	1.30438e+07	609645	422143	0.0221366	-5.4974	0.00507487	0.0275974
Thymine	1.28131	6.54872e+07	2.98995e+07	1.46198e+06	131758	0.0223244	-5.4852	0.00507487	0.0115149
Dopaquinone	1.18712	9.1081e+06	5.29056e+06	203842	42799.9	0.0223804	-5.4816	0.00507487	0.0115149
Cannabinol	1.44871	5.84078e+07	1.1409e+07	1.32038e+06	147940	0.022606	-5.4671	0.00507487	0.0115149
Tigogenin	1.27332	1.99923e+07	9.32869e+06	461695	303631	0.0230936	-5.4364	0.00507487	0.0115149
Sebacic acid	1.24377	1.90365e+07	9.62845e+06	440523	204278	0.0231412	-5.4334	0.00507487	0.0115149
Juvenile hormone III	1.15316	8.71297e+06	5.44157e+06	213030	111671	0.0244499	-5.354	0.00507487	0.0115149
Dodecanedioic acid	1.28412	9.09189e+07	6.32213e+07	2.23957e+06	888289	0.0246324	-5.3433	0.00507487	0.0275974
9,10-12,13-Diepoxyoctadecanoate	1.26984	1.10685e+07	7.87527e+06	277580	307043	0.0250784	-5.3174	0.00507487	0.0275974
Cuminaldehyde	1.1238	2.0495e+07	1.3599e+07	517866	178636	0.0252678	-5.3066	0.00507487	0.0115149
Xanthoxylin	1.48818	1.86073e+07	8.58815e+06	473147	561254	0.0254278	-5.2974	0.00507487	0.0275974
Equol	1.12807	1.19561e+07	7.86006e+06	305906	186243	0.0255859	-5.2885	0.00507487	0.0115149
Xanthoxin	1.12707	1.29822e+07	8.55145e+06	333780	187237	0.0257102	-5.2815	0.00507487	0.0115149
Nandrolone	1.46246	4.22494e+07	6.87032e+06	1.10056e+06	399769	0.0260491	-5.2626	0.00507487	0.0115149
Sarsasapogenin	1.1987	7.54707e+07	4.24735e+07	1.98511e+06	1.88595e+06	0.0263033	-5.2486	0.00507487	0.0115149
Prostaglandin I2	1.26721	2.25931e+07	1.06868e+07	603683	307514	0.0267201	-5.2259	0.00507487	0.0115149
8,9-DiHETrE	1.14547	1.07064e+07	6.76857e+06	286961	421400	0.0268025	-5.2215	0.00507487	0.0115149
Dimethenamid	1.46672	2.15497e+07	3.26043e+06	580906	256653	0.0269564	-5.2132	0.00507487	0.0115149
(2R,3R)-3-Methylglutamyl-5-semialdehyde-N6-lysine	1.26413	1.3713e+07	6.54196e+06	370650	105851	0.0270292	-5.2093	0.00507487	0.0115149
Quassin	1.28621	6.56032e+06	4.53181e+06	179996	103342	0.0274371	-5.1877	0.00507487	0.0275974
Lovastatin	1.29864	2.82853e+07	1.21882e+07	776137	257993	0.0274394	-5.1876	0.00507487	0.0115149
Dibutyl phthalate	1.16268	5.34264e+07	4.50259e+07	1.49469e+06	840238	0.0279767	-5.1596	0.00507487	0.0275974
1-Naphthylamine	1.57827	1.34086e+07	4.75913e+06	392511	77540.5	0.0292731	-5.0943	0.00507487	0.0275974
D-Xylose	1.51094	1.21163e+08	5.25294e+07	3.77946e+06	2.0645e+06	0.0311935	-5.0026	0.00507487	0.0275974
Tryptophanol	1.20381	7.07006e+07	3.91317e+07	2.24528e+06	418242	0.0317571	-4.9768	0.00507487	0.0115149
24,25-Dihydrolanosterol	1.34536	6.64674e+08	2.41389e+08	2.16103e+07	2.16769e+07	0.0325129	-4.9429	0.00507487	0.0115149
12,13-DHOME	1.34703	3.1034e+08	1.12367e+08	1.0155e+07	2.74361e+06	0.0327225	-4.9336	0.00507487	0.0115149
Adenine	1.00738	6.01079e+07	6.36979e+07	1.97352e+06	1.15536e+06	0.0328332	-4.9287	0.00507487	0.0275974
Phosphonoacetate	1.26218	4.04986e+07	1.92762e+07	1.37373e+06	713285	0.0339202	-4.8817	0.00507487	0.0115149
D-Arabitol	1.37861	2.5359e+07	7.99781e+06	861240	239787	0.0339616	-4.8799	0.00507487	0.0115149
Histamine	1.01487	399879	418053	13615.5	21560.5	0.0340495	-4.8762	0.030639	0.0765001
17a,20a-Dihydroxycholesterol	1.26333	7.55145e+06	3.57092e+06	281373	121047	0.0372606	-4.7462	0.00507487	0.0115149
Corticosterone	1.39685	7.33593e+07	2.06953e+07	2.76232e+06	3.4671e+06	0.0376549	-4.731	0.00507487	0.0115149
Neocnidilide	1.28172	2.02851e+07	9.08135e+06	777643	565534	0.0383362	-4.7052	0.00507487	0.0115149
Prostaglandin A2	1.20166	5.49118e+06	4.29585e+06	213372	297844	0.0388576	-4.6857	0.00507487	0.0275974
2-Oxo-1,2-dihydroquinoline-4-carboxylate	1.0113	7.28795e+07	5.90147e+07	2.99624e+06	723057	0.0411117	-4.6043	0.00507487	0.0115149
Etiocholanolone	1.3384	1.30998e+07	4.85062e+06	541560	305899	0.0413411	-4.5963	0.00507487	0.0115149
5-S-Methyl-5-thioinosine	1.43768	3.20682e+06	1.63701e+06	132726	79210	0.041389	-4.5946	0.00507487	0.0275974
2,6-Dimethoxyphenol	1.13944	5.71114e+06	3.60664e+06	239233	37898.9	0.0418883	-4.5773	0.00507487	0.0115149
9,10-DHOME	1.45148	7.69347e+07	3.80523e+07	3.22556e+06	2.31505e+06	0.0419252	-4.576	0.00507487	0.0275974
Naringenin	1.16834	3.70908e+07	3.04199e+07	1.5573e+06	2.75631e+06	0.0419868	-4.5739	0.0130652	0.0439916
Quinoline	1.06752	7.1166e+07	5.18549e+07	2.99172e+06	330503	0.042038	-4.5721	0.00507487	0.0115149
5a-Pregnane-3,20-dione	1.18013	2.79503e+07	1.61547e+07	1.18329e+06	296950	0.0423352	-4.562	0.00507487	0.0115149
Ribavirin	1.40225	6.53375e+07	1.80109e+07	2.81515e+06	503931	0.0430867	-4.5366	0.00507487	0.0115149
cis-9,10-Epoxystearic acid	1.46389	3.52733e+07	5.46913e+06	1.51998e+06	744808	0.0430923	-4.5364	0.00507487	0.0115149
Normetanephrine	1.40441	1.15501e+07	3.14165e+06	500649	116623	0.0433463	-4.528	0.00507487	0.0115149
Safrole	1.01723	1.51935e+07	1.21398e+07	661733	145229	0.043554	-4.5211	0.00507487	0.0115149
4-Hydroxycinnamoylmethane	1.06983	5.66159e+06	4.09637e+06	251126	86306.4	0.0443557	-4.4947	0.00823902	0.0168875
Illudin M	1.1943	1.51651e+07	8.45995e+06	676174	383593	0.0445871	-4.4872	0.00507487	0.0115149
Indole-3-carboxylic acid	1.16958	7.35323e+06	4.33801e+06	331006	104781	0.0450146	-4.4734	0.00507487	0.0115149
Ursolic acid	1.24715	3.8413e+07	1.87904e+07	1.76712e+06	896022	0.0460024	-4.4421	0.00507487	0.0115149
Prostaglandin E2	1.33531	6.83827e+07	2.54879e+07	3.18701e+06	1.33638e+06	0.0466048	-4.4234	0.00507487	0.0115149
Imidazoleacetic acid	1.66573	5.2478e+07	1.20288e+07	2.47412e+06	1.43869e+06	0.0471453	-4.4067	0.00507487	0.0275974
Mesobilirubinogen	1.03426	2.34466e+07	1.80778e+07	1.11599e+06	331899	0.0475964	-4.393	0.00507487	0.0115149
4-Fluoro-L-threonine	1.09883	8.71575e+06	5.9356e+06	417771	217990	0.047934	-4.3828	0.00507487	0.0115149
8-Hydroxyquinoline	1.21373	1.00619e+07	5.34773e+06	483302	48614.5	0.048033	-4.3798	0.00507487	0.0115149
1-Methyladenosine	1.29543	6.61136e+06	2.81612e+06	318235	60264.8	0.0481348	-4.3768	0.00507487	0.0115149
D-Iditol	1.40162	3.79014e+07	1.03136e+07	1.82746e+06	1.58339e+06	0.048216	-4.3743	0.00507487	0.0115149
9,10-Dihydroxy-12,13-epoxyoctadecanoate	1.07788	1.28445e+08	1.2051e+08	6.19759e+06	4.43427e+06	0.0482509	-4.3733	0.00507487	0.0275974
6beta-Hydroxytestosterone	1.11534	8.8448e+06	7.84555e+06	426904	197558	0.0482672	-4.3728	0.00507487	0.0275974
21-Hydroxypregnenolone	1.24975	6.91778e+07	3.31842e+07	3.39118e+06	4.86929e+06	0.049022	-4.3504	0.00507487	0.0115149
Alpha-dimorphecolic acid	1.3292	6.03869e+08	2.18068e+08	2.96329e+07	7.25854e+07	0.0490725	-4.349	0.00366455	0.0115149
Isolithocholic acid	1.02077	2.84548e+08	2.22647e+08	1.40733e+07	2.88605e+07	0.0494584	-4.3376	0.00715478	0.0162038
Fenfluramine	1.26366	5.70392e+06	2.59334e+06	284017	597288	0.0497934	-4.3279	0.00507487	0.0115149
5-Valerolactone	1.23268	4.54018e+06	2.29435e+06	233009	54228.1	0.0513215	-4.2843	0.00507487	0.0115149
Palmitoleic acid	1.28018	5.59155e+07	2.48074e+07	2.87576e+06	1.46694e+06	0.0514297	-4.2812	0.00507487	0.0115149
Maleic acid	1.69394	1.57781e+07	2.85003e+06	811918	388969	0.0514589	-4.2804	0.00507487	0.0275974
Formoterol	1.05419	2.92552e+07	2.16122e+07	1.54812e+06	306242	0.0529185	-4.2401	0.00507487	0.0115149
(+)-7-Isojasmonic acid	1.14113	3.61041e+07	2.2386e+07	1.91507e+06	1.77488e+06	0.053042	-4.2367	0.00507487	0.0115149
alpha-Spinasterol	1.37069	8.58225e+06	2.7227e+06	456335	414436	0.0531717	-4.2332	0.00507487	0.0115149
Homocitrulline	1.21516	4.8186e+06	3.63671e+06	257579	202433	0.0534559	-4.2255	0.00507487	0.0275974
(R,S)-Norlaudanosoline	1.30904	1.19491e+07	4.8097e+06	639430	612187	0.0535131	-4.224	0.00507487	0.0115149
14alpha-Hydroxy-5beta-cholest-7-ene-3,6-dione	1.38056	7.32037e+07	2.1851e+07	3.95397e+06	4.95742e+06	0.0540132	-4.2105	0.00507487	0.0115149
4-Pyridoxic acid	1.11152	5.21871e+08	3.4408e+08	2.83764e+07	1.54241e+07	0.0543744	-4.2009	0.00507487	0.0115149
3-Hydroxyanthranilic acid	1.37501	4.04547e+07	1.2683e+07	2.22437e+06	688624	0.0549843	-4.1848	0.00507487	0.0115149
Clavulanate	1.04642	3.30568e+06	3.22699e+06	182555	119489	0.0552242	-4.1785	0.030639	0.0765001
Uridine	1.26394	2.33663e+07	1.62367e+07	1.31757e+06	921415	0.0563889	-4.1485	0.00507487	0.0275974
Calcitriol	1.26707	2.73426e+07	1.24473e+07	1.59025e+06	1.40039e+06	0.0581598	-4.1038	0.00507487	0.0115149
Gamma-Tocotrienol	1.43323	2.64477e+07	5.61422e+06	1.54709e+06	1.36646e+06	0.0584966	-4.0955	0.00507487	0.0115149
L-Cystathionine	1.27052	7.15841e+06	3.22779e+06	425285	317593	0.0594106	-4.0731	0.00507487	0.0115149
D-Fructose	1.41251	7.44997e+08	3.92683e+08	4.44811e+07	2.96932e+07	0.0597051	-4.066	0.00507487	0.0275974
D-Lyxose	1.22457	1.37044e+07	6.99978e+06	828757	126409	0.0604741	-4.0476	0.00507487	0.0115149
Isoalantolactone	1.03352	1.5244e+07	1.1539e+07	982465	747842	0.0644496	-3.9557	0.0130652	0.0246459
Toluate	1.57687	2.04651e+06	702988	133160	10805.8	0.065066	-3.9419	0.00507487	0.0275974
2-Iminobutanoate	1.67133	8.04982e+06	1.72352e+06	525161	320964	0.0652401	-3.9381	0.00507487	0.0275974
Quercetin	1.04581	7.5684e+06	7.31708e+06	497887	57883.3	0.0657851	-3.9261	0.00507487	0.0275974
(S)-Norlaudanine	1.26086	2.79715e+07	1.28924e+07	1.87224e+06	745596	0.0669344	-3.9011	0.00507487	0.0115149
17a-Hydroxypregnenolone	1.44657	2.5171e+08	4.19771e+07	1.6849e+07	2.33652e+07	0.0669389	-3.901	0.00507487	0.0115149
Prostaglandin H2	1.41716	1.63416e+07	3.97104e+06	1.10532e+06	437180	0.0676407	-3.886	0.00507487	0.0115149
2-Aminobenzoic acid	1.20766	5.6021e+06	2.946e+06	390787	189814	0.0697593	-3.8415	0.00507487	0.0115149
Nicotinuric acid	1.34771	2.27279e+06	1.3433e+06	160193	92609.3	0.0704821	-3.8266	0.00507487	0.0275974
Phenylacetic acid	1.09102	1.60757e+07	1.06385e+07	1.14575e+06	2.14243e+06	0.0712708	-3.8105	0.00779583	0.0168875
Serotonin	1.4727	2.79398e+07	3.54423e+06	2.00715e+06	630276	0.0718391	-3.7991	0.00507487	0.0115149
6-Acetyl-D-glucose	1.21364	5.65313e+06	2.92346e+06	410427	157732	0.0726006	-3.7839	0.00507487	0.0115149
Carboprost	1.08436	1.05801e+08	7.14959e+07	7.736e+06	1.01448e+07	0.0731208	-3.7736	0.00507487	0.0115149
Galactitol	1.24127	1.75355e+08	1.24364e+08	1.28302e+07	4.20495e+06	0.0731689	-3.7727	0.00507487	0.0275974
Fucose 1-phosphate	1.65224	1.65832e+07	3.99552e+06	1.21372e+06	671403	0.0731904	-3.7722	0.00507487	0.0275974
Penbutolol	1.39415	1.43794e+07	4.00127e+06	1.06591e+06	349111	0.074129	-3.7538	0.00507487	0.0115149
Sphinganine	1.12414	2.40735e+09	1.51445e+09	1.79025e+08	6.77872e+07	0.074366	-3.7492	0.00507487	0.0115149
Formylanthranilic acid	1.10974	6.60799e+07	4.27245e+07	4.96697e+06	2.62221e+06	0.0751654	-3.7338	0.00507487	0.0115149
Isopyridoxal	1.40598	1.35067e+08	3.5187e+07	1.01683e+07	1.03381e+06	0.0752842	-3.7315	0.00507487	0.0115149
D-Urobilin	1.05624	2.88044e+07	2.05746e+07	2.17338e+06	2.22777e+06	0.0754546	-3.7283	0.00507487	0.0115149
L-Theanine	1.01737	1.14316e+07	8.82185e+06	868058	146363	0.0759359	-3.7191	0.00507487	0.0115149
Oxoadipic acid	1.27329	3.13077e+08	2.07712e+08	2.49933e+07	2.48327e+07	0.0798339	-3.6469	0.00507487	0.0275974
Dihydrotestosterone	1.17634	8.71962e+06	4.87572e+06	700343	244511	0.0803148	-3.6381	0.00507487	0.0115149
D-Mannose	1.15335	1.1043e+07	8.90334e+06	888240	734411	0.0804376	-3.636	0.0202406	0.058429
N-Acetyl-L-glutamate 5-semialdehyde	1.08148	4.4277e+07	3.00888e+07	3.63719e+06	528139	0.082149	-3.6057	0.00507487	0.0115149
N-Methyltyramine	1.13683	8.69704e+06	5.21895e+06	724437	825588	0.0832986	-3.5856	0.00477182	0.0115149
Xanthine	1.47243	2.91267e+08	1.30286e+08	2.46794e+07	1.71777e+07	0.0847314	-3.561	0.00507487	0.0275974
Perindopril	1.08082	1.41351e+07	1.26577e+07	1.20831e+06	977901	0.0854847	-3.5482	0.0130652	0.0439916
17alpha,21-Dihydroxypregnenolone	1.39734	3.08468e+07	8.27825e+06	2.69726e+06	1.04483e+06	0.0874432	-3.5156	0.00507487	0.0115149
Hexadecanedioate	1.41618	4.01338e+07	2.03631e+07	3.53173e+06	1.54278e+06	0.0879972	-3.5064	0.00507487	0.0275974
Prostaglandin E1	1.01477	1.22465e+08	9.13262e+07	1.0805e+07	2.09878e+07	0.0882301	-3.5026	0.0115189	0.0235355
Hecogenin	1.14612	6.97958e+07	4.08667e+07	6.20919e+06	6.16481e+06	0.0889601	-3.4907	0.00507487	0.0115149
Thyrotropin releasing hormone	1.45859	6.74085e+06	1.07658e+06	605170	140106	0.0897747	-3.4775	0.00507487	0.0115149
2,3-Butanediol	1.04392	2.04062e+07	1.46814e+07	1.83754e+06	1.58919e+06	0.0900495	-3.4732	0.00507487	0.0115149
Aspartylglycosamine	1.06983	3.15113e+06	2.16916e+06	284515	85356.1	0.0902935	-3.4693	0.0130652	0.0246459
3-Methylxanthine	1.01518	6.48889e+07	6.36836e+07	5.97514e+06	4.12619e+06	0.092081	-3.4409	0.0202406	0.058429
Cytisine	1.23724	3.32939e+06	1.59112e+06	306911	50413	0.0921829	-3.4394	0.00507487	0.0115149
(R)-Methylmalonate semialdehyde	1.32038	1.85558e+07	6.92765e+06	1.71956e+06	552540	0.0926698	-3.4318	0.00507487	0.0115149
p-Octopamine	1.39554	5.40067e+06	1.46494e+06	502139	69845.5	0.09298	-3.427	0.00507487	0.0115149
Astaxanthin	1.22009	1.38846e+07	6.90329e+06	1.31142e+06	350773	0.0944555	-3.4043	0.00507487	0.0115149
Oxoglutaric acid	1.31177	1.02301e+08	3.92226e+07	9.73657e+06	2.90563e+06	0.0951746	-3.3933	0.00507487	0.0115149
Pendimethalin	1.41145	5.41853e+06	2.71238e+06	515825	521869	0.0951928	-3.3929	0.00507487	0.0275974
Uracil	1.44249	1.08158e+08	5.14292e+07	1.03618e+07	4.15041e+06	0.0958038	-3.3838	0.00507487	0.0275974
Norcodeine	1.12894	1.35716e+07	8.25809e+06	1.30538e+06	291094	0.0961816	-3.378	0.00507487	0.0115149
3-Hydroxy-5-methyl-L-tyrosine	1.3895	2.2667e+07	6.28736e+06	2.23436e+06	632805	0.0985707	-3.3427	0.00507487	0.0115149
Mifepristone	1.25325	8.27441e+07	3.74733e+07	8.16946e+06	3.81891e+06	0.0987362	-3.3403	0.00507487	0.0115149
N-Acetylserotonin	1.31639	1.84454e+07	6.74736e+06	1.84274e+06	1.65158e+06	0.0999001	-3.3233	0.00507487	0.0115149
Mesaconate	1.32084	2.69646e+08	9.96198e+07	2.7153e+07	7.96528e+06	0.100699	-3.3119	0.00507487	0.0115149
Pseudouridine	1.60946	7.6925e+06	2.21352e+06	784539	371017	0.101988	-3.2935	0.00507487	0.0275974
Androsterone	1.15986	6.33159e+07	3.28787e+07	6.58534e+06	1.41822e+07	0.104007	-3.2652	0.0115189	0.0235355
Cytosine	1.30879	4.91758e+07	1.88658e+07	5.17784e+06	674281	0.105292	-3.2475	0.00507487	0.0115149
3alpha,20alpha,21-Trihydroxy-5beta-pregnan-11-one	1.1386	7.45842e+06	4.39204e+06	792807	285812	0.106297	-3.2338	0.00507487	0.0115149
Harmaline	1.49771	997970	407404	107118	66870.3	0.107336	-3.2198	0.00507487	0.0275974
Isoetharine	1.33364	4.55681e+06	1.59674e+06	496261	91473.2	0.108905	-3.1989	0.00507487	0.0115149
9(S)-HPODE	1.17036	5.51634e+07	4.1941e+07	6.05763e+06	3.40908e+06	0.109813	-3.1869	0.0453276	0.0978603
Linoleic acid	1.09235	2.02513e+07	1.28524e+07	2.22959e+06	2.34961e+06	0.110096	-3.1832	0.00823902	0.0168875
N-Acetylhistamine	1.0044	1.69482e+07	1.28492e+07	1.88686e+06	893632	0.111331	-3.1671	0.00823902	0.0168875
Hepoxilin B3	1.28305	2.27357e+07	1.43478e+07	2.53609e+06	1.52357e+06	0.111547	-3.1643	0.00507487	0.0275974
(9Z,12Z,15Z)-Octadecatrienoic acid	1.21843	7.46188e+07	3.60606e+07	8.74744e+06	4.66325e+06	0.117228	-3.0926	0.00507487	0.0115149
L-Asparagine	1.20008	2.00734e+07	1.01164e+07	2.38582e+06	1.30609e+06	0.118855	-3.0727	0.00507487	0.0115149
2-Aminophenol	1.11776	5.98686e+06	3.63499e+06	712282	43468.9	0.118974	-3.0713	0.00507487	0.0115149
Methyldopa	1.13269	5.14167e+07	2.97045e+07	6.38546e+06	4.87683e+06	0.12419	-3.0094	0.0202406	0.0356403
L-Rhamnono-1,4-lactone	1.08439	1.70712e+07	1.09723e+07	2.15266e+06	528082	0.126099	-2.9874	0.00507487	0.0115149
Gingerol	1.33732	1.47143e+07	4.8696e+06	1.86841e+06	1.0966e+06	0.126979	-2.9773	0.00507487	0.0115149
Triacetate lactone	1.14917	3.4598e+07	1.93507e+07	4.43219e+06	2.24743e+06	0.128105	-2.9646	0.00507487	0.0115149
Gallic acid	1.30905	1.80661e+07	1.05811e+07	2.35005e+06	1.80909e+06	0.13008	-2.9425	0.00507487	0.0275974
Sorbitol	1.20179	7.48259e+07	5.25495e+07	9.75677e+06	7.48112e+06	0.130393	-2.9391	0.00507487	0.0275974
2-Isopropyl-3-oxosuccinate	1.10198	8.91497e+06	5.47406e+06	1.16556e+06	649383	0.130743	-2.9352	0.00507487	0.0115149
Pyrrolidonecarboxylic acid	1.31799	4.839e+07	2.6961e+07	6.4489e+06	8.27165e+06	0.133269	-2.9076	0.00823902	0.0338619
N-Methyl-2-pyrrolidinone	1.3232	4.82285e+07	1.6345e+07	6.57959e+06	4.76499e+06	0.136426	-2.8738	0.00507487	0.0115149
Tropate	1.11359	1.57656e+07	9.44141e+06	2.15475e+06	591426	0.136674	-2.8712	0.00507487	0.0115149
Tamsulosin	1.24669	6.71527e+06	4.29883e+06	927796	900111	0.138162	-2.8556	0.0202406	0.058429
6-Methyladenine	1.45274	4.83919e+06	1.79062e+06	669419	1.19107e+06	0.138332	-2.8538	0.0130652	0.0439916
(1R,6S)-6-Amino-5-oxocyclohex-2-ene-1-carboxylate	1.06058	1.20359e+07	7.92105e+06	1.68296e+06	963699	0.139829	-2.8383	0.00507487	0.0115149
L-4-Hydroxyphenylglycine	1.04642	9.93061e+06	6.74576e+06	1.40239e+06	256674	0.141219	-2.824	0.030639	0.0507353
Tropinone	1.38853	4.40466e+06	1.13774e+06	638993	275109	0.145073	-2.7852	0.00507487	0.0115149
20-Hydroxyecdysone	1.39408	1.04285e+07	2.65505e+06	1.54746e+06	367213	0.148388	-2.7526	0.00507487	0.0115149
Abscisic aldehyde	1.04046	1.41259e+08	8.13504e+07	2.10038e+07	5.14486e+07	0.14869	-2.7496	0.0160593	0.0302703
Betonicine	1.06231	2.78551e+07	1.80325e+07	4.21011e+06	2.18678e+06	0.151144	-2.726	0.00823902	0.0168875
Progesterone	1.34884	2.49036e+07	7.20972e+06	3.79436e+06	3.09962e+06	0.152362	-2.7144	0.00507487	0.0115149
D-Galactose	1.40155	5.47115e+06	1.32841e+06	836877	183781	0.152961	-2.7088	0.00507487	0.0115149
Metanephrine	1.15602	2.23073e+07	1.19768e+07	3.42864e+06	954026	0.1537	-2.7018	0.00507487	0.0115149
(-)-Salsoline	1.16771	6.35162e+06	3.2678e+06	1.00491e+06	572297	0.158213	-2.6601	0.00507487	0.0115149
Pantetheine	1.15591	1.38186e+06	970481	221960	302047	0.160625	-2.6382	0.0130652	0.0439916
Thiamine	1.25885	5.48802e+07	2.17355e+07	9.1405e+06	6.74039e+06	0.166553	-2.5859	0.00507487	0.0115149
Prostaglandin F2a	1.2021	1.61829e+07	1.08042e+07	2.77328e+06	1.67475e+06	0.171371	-2.5448	0.030639	0.0765001
2-Deoxyecdysone	1.04905	1.29896e+07	8.32035e+06	2.31882e+06	1.19097e+06	0.178514	-2.4859	0.0130652	0.0246459
18-Hydroxycorticosterone	1.12406	2.17063e+07	1.16877e+07	3.97331e+06	2.9983e+06	0.18305	-2.4497	0.00507487	0.0115149
L-Arogenate	1.23742	6.65256e+06	4.1379e+06	1.23053e+06	573084	0.184969	-2.4346	0.030639	0.0765001
16(R)-HETE	1.25884	1.36126e+07	8.08944e+06	2.52741e+06	1.59811e+06	0.185667	-2.4292	0.0202406	0.058429
10-Hydroxydecanoic acid	1.36837	3.61938e+06	1.80608e+06	672525	62782.4	0.185811	-2.4281	0.00507487	0.0275974
Kaempferol	1.29136	1.06072e+06	462881	197092	394536	0.185808	-2.4281	0.00823902	0.0338619
Dihydrocapsaicin	1.23057	9.31275e+06	3.89737e+06	1.75965e+06	1.08613e+06	0.18895	-2.4039	0.00507487	0.0115149
Pyridoxamine	1.31299	4.7989e+06	1.46844e+06	918671	734880	0.191435	-2.3851	0.00507487	0.0115149
Hydroquinone	1.25032	7.28311e+06	2.98402e+06	1.41641e+06	120570	0.194477	-2.3623	0.00507487	0.0115149
Bufalin	1.06293	1.00355e+08	4.40155e+07	2.00464e+07	4.31251e+07	0.199756	-2.3237	0.0129066	0.0246459
L-Carnitine	1.05401	2.10068e+09	1.30444e+09	4.20576e+08	1.32037e+08	0.200208	-2.3204	0.00507487	0.0115149
Quinine	1.08064	1.327e+07	7.80224e+06	2.69622e+06	794926	0.203182	-2.2992	0.00507487	0.0115149
Myclobutanil	1.30137	7.22438e+07	2.50855e+07	1.47027e+07	3.15233e+06	0.203517	-2.2968	0.00507487	0.0115149
Prostaglandin G2	1.43234	4.88771e+06	1.97965e+06	997339	694843	0.204048	-2.293	0.00507487	0.0275974
Perillic acid	1.17249	1.18672e+07	5.68671e+06	2.53961e+06	678484	0.214004	-2.2243	0.030639	0.0507353
(S)-Norcoclaurine	1.04973	3.85472e+06	2.29583e+06	826010	637078	0.214284	-2.2224	0.030639	0.0507353
2-Dehydropantoate	1.32774	1.61478e+07	4.97311e+06	3.50683e+06	1.0645e+06	0.217169	-2.2031	0.00507487	0.0115149
o-Toluate	1.56946	2.51048e+06	611817	545719	416833	0.217377	-2.2017	0.00507487	0.0275974
Terephthalate	1.414	4.08682e+06	1.74259e+06	897622	397537	0.21964	-2.1868	0.00823902	0.0338619
2-Hydroxy-6-pentadecylbenzoic acid	1.0254	4.80562e+06	3.02322e+06	1.06152e+06	596402	0.220892	-2.1786	0.00507487	0.0115149
Homogentisate	1.39052	1.38086e+07	6.12619e+06	3.0515e+06	1.55528e+06	0.220985	-2.178	0.030639	0.0765001
Palmitoyl-L-carnitine	1.23184	7.19078e+07	2.84418e+07	1.59867e+07	9.09064e+06	0.222321	-2.1693	0.00507487	0.0115149
9,10-Epoxyoctadecenoic acid	1.36823	2.76102e+08	1.27679e+08	6.1581e+07	3.18411e+07	0.223035	-2.1646	0.00823902	0.0338619
3-Methyloxindole	1.02554	2.19923e+06	1.39042e+06	491039	205484	0.223279	-2.1631	0.0130652	0.0246459
Taurodeoxycholic acid	1.57478	2.80526e+06	761990	635335	253593	0.22648	-2.1425	0.00507487	0.0275974
Propiomazine	1.02182	6.11977e+07	3.83327e+07	1.39405e+07	7.95994e+06	0.227796	-2.1342	0.030639	0.0507353
Isoquinoline	1.34148	5.94386e+06	1.69775e+06	1.39455e+06	382682	0.234621	-2.0916	0.00507487	0.0115149
Nonadecanoic acid	1.04184	3.04157e+07	1.7699e+07	7.35907e+06	5.0575e+06	0.241949	-2.0472	0.0202406	0.0356403
Xylitol 5-phosphate	1.02625	1.40593e+06	942355	341277	631572	0.242742	-2.0425	0.030639	0.0765001
Pimelic acid	1.24195	1.02828e+07	5.83465e+06	2.53507e+06	1.03264e+06	0.246536	-2.0201	0.00823902	0.0338619
Triethylamine	1.31266	6.75413e+07	2.12234e+07	1.69932e+07	2.85383e+06	0.251598	-1.9908	0.00507487	0.0115149
20-Carboxy-leukotriene B4	1.43912	7.0273e+06	2.6541e+06	1.77405e+06	866519	0.252449	-1.9859	0.00507487	0.0275974
Biotinyl-5-AMP	1.33647	1.51273e+06	630706	382059	378517	0.252564	-1.9853	0.0130652	0.0439916
Phenelzine	1.18714	2.66588e+07	1.01967e+07	6.74974e+06	5.99645e+06	0.25319	-1.9817	0.0130652	0.0246459
(2E,4Z,8E)-Colneleic acid	1.4528	1.29984e+07	4.86082e+06	3.30105e+06	1.17462e+06	0.253955	-1.9773	0.00507487	0.0275974
20a,22b-Dihydroxycholesterol	1.13792	4.79132e+07	2.17091e+07	1.27241e+07	8.37459e+06	0.265562	-1.9129	0.00823902	0.0168875
(2S,3S)-2,3-Dihydro-2,3-dihydroxybenzoate	1.4982	4.2576e+06	1.34145e+06	1.16114e+06	504625	0.272725	-1.8745	0.00507487	0.0275974
9,12,13-TriHOME	1.32655	5.04191e+07	1.36038e+07	1.38412e+07	5.77408e+06	0.274522	-1.865	0.00507487	0.0115149
Salutaridinol	1.04387	4.71221e+06	2.57155e+06	1.37719e+06	650214	0.292261	-1.7747	0.00823902	0.0168875
16-Oxopalmitate	1.56688	9.62194e+06	2.33954e+06	2.89536e+06	1.0301e+06	0.300915	-1.7326	0.00507487	0.0275974
Erucic acid	1.03445	1.06186e+08	4.89418e+07	3.25623e+07	3.39954e+07	0.306654	-1.7053	0.0202406	0.0356403
13,16,19-Docosatrienoic acid	1.29217	6.14363e+06	1.73041e+06	1.92948e+06	797180	0.31406	-1.6709	0.00507487	0.0115149
delta-Tocotrienol	1.03628	1.07125e+08	5.62696e+07	3.37485e+07	1.83607e+07	0.31504	-1.6664	0.0130652	0.0246459
9,10,13-TriHOME	1.0615	1.26164e+07	8.1054e+06	3.98934e+06	3.21973e+06	0.316206	-1.6611	0.0453276	0.0978603
5-Guanidino-3-methyl-2-oxopentanoate	1.27955	7.22489e+07	2.27456e+07	2.32038e+07	3.55525e+06	0.321161	-1.6386	0.00507487	0.0115149
Theophylline	1.24028	8.24316e+06	2.88518e+06	2.68506e+06	335630	0.325733	-1.6182	0.00507487	0.0115149
Mirtazapine	1.2183	5.86412e+07	1.86984e+07	1.91351e+07	1.12347e+07	0.326307	-1.6157	0.0130652	0.0246459
N-Acetyl-D-tryptophan	1.21433	1.2185e+07	4.37145e+06	4.06354e+06	1.1797e+06	0.333489	-1.5843	0.0202406	0.0356403
Undecanoic acid	1.31836	6.73969e+06	2.4351e+06	2.32722e+06	1.69163e+06	0.345304	-1.5341	0.00507487	0.0275974
Hippuric acid	1.32281	1.09201e+07	2.82788e+06	3.79669e+06	710970	0.347681	-1.5242	0.00507487	0.0115149
alpha-Ketoisovaleric acid	1.20713	9.31532e+06	4.69296e+06	3.31085e+06	1.25064e+06	0.355417	-1.4924	0.00823902	0.0338619
Arecoline	1.28944	3.08589e+07	8.84692e+06	1.10996e+07	1.69176e+06	0.359686	-1.4752	0.00507487	0.0115149
Atrazine	1.32507	6.96518e+07	1.66919e+07	2.59858e+07	5.98924e+06	0.373079	-1.4224	0.00507487	0.0115149
epsilon-Caprolactam	1.02753	4.75313e+07	1.83398e+07	1.78212e+07	1.60279e+07	0.374939	-1.4153	0.0202406	0.0356403
Dehydroepiandrosterone	1.50438	5.90199e+07	1.56168e+07	2.23025e+07	5.99502e+06	0.377886	-1.404	0.00507487	0.0275974
beta-Alanyl-L-lysine	1.11463	3.54332e+08	1.48676e+08	1.35732e+08	2.97127e+07	0.383068	-1.3843	0.00507487	0.0115149
2-Hydroxyphenylacetate	1.31572	2.29341e+06	801995	892341	501457	0.38909	-1.3618	0.00823902	0.0338619
6-Phosphogluconic acid	1.19813	6.57631e+06	2.46084e+06	2.56684e+06	2.18309e+06	0.39032	-1.3573	0.030639	0.0765001
Ethyl icosapentate	1.06896	2.61163e+07	9.87503e+06	1.02098e+07	6.93306e+06	0.39093	-1.355	0.030639	0.0507353
Soyasapogenol B	1.19638	3.45004e+06	606073	1.3547e+06	1.05745e+06	0.392665	-1.3486	0.0202406	0.0356403
6-Tuliposide A	1.41256	9.60385e+06	2.40534e+06	3.77451e+06	2.22517e+06	0.39302	-1.3473	0.00507487	0.0275974
all-trans-Retinoic acid	1.43202	3.0075e+07	3.0664e+06	1.2098e+07	2.89059e+06	0.402269	-1.3138	0.00507487	0.0115149
6-Ketoprostaglandin E1	1.27334	1.14901e+07	3.96475e+06	4.72326e+06	2.90204e+06	0.411066	-1.2825	0.0202406	0.058429
Biotin	1.38121	8.59667e+06	1.49387e+06	3.5437e+06	651372	0.412218	-1.2785	0.00507487	0.0115149
Dopamine	1.24149	5.90973e+06	1.7071e+06	2.57526e+06	321642	0.435768	-1.1984	0.00507487	0.0115149
Citrulline	1.03031	3.64331e+07	1.96517e+07	1.62125e+07	8.51116e+06	0.444998	-1.1681	0.0202406	0.058429
Pantothenic acid	1.00231	4.35568e+08	1.94097e+08	1.95784e+08	6.85204e+07	0.449499	-1.1536	0.030639	0.0507353
Cortisone	1.06233	9.75403e+06	1.57214e+06	4.459e+06	3.7515e+06	0.457143	-1.1293	0.030639	0.0507353
gamma-Glutamyl-beta-aminopropiononitrile	1.22476	3.05407e+07	7.59096e+06	1.48492e+07	3.88629e+06	0.486216	-1.0403	0.00507487	0.0115149
N-Acetylornithine	1.1119	3.20967e+07	1.0894e+07	1.58386e+07	3.14332e+06	0.493462	-1.019	0.0130652	0.0246459
Cyclizine	1.13837	5.46088e+06	1.64714e+06	2.76135e+06	683658	0.505663	-0.98376	0.0202406	0.0356403
alpha-Cellobiose	1.2333	5.44491e+06	1.20378e+06	3.09375e+06	1.36984e+06	0.568182	-0.81555	0.030639	0.0765001
4,5-Dihydroorotic acid	1.1726	5.80875e+07	1.14445e+07	3.38803e+07	9.47757e+06	0.58326	-0.77778	0.00823902	0.0168875
Acetylcholine	1.02522	1.83797e+08	5.63548e+07	1.12441e+08	1.65939e+07	0.61177	-0.70894	0.0453276	0.0710208
Thymidine	1.70574	4.58398e+07	2.73392e+06	2.81954e+07	1.13633e+06	0.615082	-0.70114	0.00507487	0.0275974
4-Quinolinecarboxylic acid	1.04292	2.31532e+07	4.03969e+06	2.99953e+07	5.85276e+06	1.29552	0.37352	0.030639	0.0765001
Indole	1.12809	1.43778e+07	2.55421e+06	1.87669e+07	1.49968e+06	1.30528	0.38435	0.00507487	0.0115149
Melphalan	1.32111	7.58868e+06	989840	1.13908e+07	1.21286e+06	1.50103	0.58594	0.00507487	0.0115149
S-Carboxymethyl-L-cysteine	1.08267	1.15647e+06	54063.4	1.94256e+06	578235	1.67974	0.74823	0.00507487	0.0115149
Ureidopropionic acid	1.14617	1.95794e+06	682108	3.47508e+06	1.16442e+06	1.77487	0.82771	0.030639	0.0765001
Cerulenin	1.13926	946990	298907	1.74012e+06	429158	1.83753	0.87776	0.00823902	0.0168875
Glycerophosphocholine	1.05626	3.57665e+07	1.95174e+07	6.58247e+07	1.28308e+07	1.8404	0.88002	0.030639	0.0507353
N6-(L-1,3-Dicarboxypropyl)-L-lysine	1.21381	2.00461e+07	8.36586e+06	4.08691e+07	8.06984e+06	2.03878	1.0277	0.00507487	0.0115149
13-L-Hydroperoxylinoleic acid	1.0135	1.46545e+08	9.68038e+07	3.033e+08	8.95255e+07	2.06966	1.0494	0.0202406	0.0356403
Exemestane	1.11965	2.83194e+06	1.23431e+06	6.07971e+06	1.85702e+06	2.14684	1.1022	0.030639	0.0507353
L-Kynurenine	1.19649	1.53831e+07	6.72055e+06	3.33881e+07	8.02907e+06	2.17047	1.118	0.0130652	0.0246459
N-Butyryl-L-homoserine lactone	1.11969	1.14207e+08	6.94348e+07	2.6155e+08	7.35586e+07	2.29016	1.1954	0.0130652	0.0246459
10-Hydroxycarbazepine	1.18881	8.94443e+06	5.07122e+06	2.06639e+07	4.73299e+06	2.31027	1.2081	0.00823902	0.0168875
Acetylcysteine	1.11841	3.49311e+07	3.67667e+06	8.28408e+07	3.27705e+07	2.37152	1.2458	0.00507487	0.0115149
Nopaline	1.30057	3.52751e+06	2.12058e+06	8.71965e+06	856658	2.47188	1.3056	0.00507487	0.0115149
3-Methyladenine	1.1951	1.35279e+07	9.06245e+06	3.38073e+07	7.60568e+06	2.49906	1.3214	0.00823902	0.0168875
4-Hydroxy-3-methoxy-cinnamoylglycine	1.11303	1.92607e+06	1.1419e+06	4.8204e+06	1.65891e+06	2.50269	1.3235	0.0130652	0.0246459
L-2-Hydroxyglutaric acid	1.35373	2.01305e+07	1.80848e+07	5.38588e+07	1.11767e+07	2.67551	1.4198	0.0130652	0.0439916
cis-4-Hydroxy-D-proline	1.37178	2.38365e+07	1.14161e+07	6.59137e+07	8.42837e+06	2.76526	1.4674	0.00507487	0.0115149
4-Oxonebramine	1.12809	1.00535e+07	5.31878e+06	2.82562e+07	1.10726e+07	2.81057	1.4909	0.00507487	0.0115149
alpha-D-Galactosyl-1,3-beta-D-galactosyl-1,4-N-acetyl-D-glucosamine	1.03311	1.18129e+07	9.3157e+06	3.40125e+07	1.54173e+07	2.87927	1.5257	0.0202406	0.0356403
L-Cysteine	1.29817	9.08872e+06	4.79511e+06	2.62614e+07	5.92391e+06	2.88942	1.5308	0.00507487	0.0115149
20-HETE	1.2105	1.56187e+06	1.22594e+06	4.5601e+06	2.07743e+06	2.91962	1.5458	0.0202406	0.058429
Oxymorphone	1.28369	5.59342e+06	2.92033e+06	1.65227e+07	4.14249e+06	2.95395	1.5626	0.00507487	0.0115149
Pseudoephedrine	1.2294	1.20145e+06	1.0121e+06	3.73905e+06	913377	3.11216	1.6379	0.00823902	0.0168875
Allocystathionine	1.26021	9.5747e+06	8.07859e+06	3.02808e+07	6.331e+06	3.16256	1.6611	0.00507487	0.0115149
Daidzein	1.03261	1.04143e+06	395109	3.30486e+06	1.7953e+06	3.17339	1.666	0.030639	0.0507353
O-Acetylcarnitine	1.31696	1.68126e+06	325317	5.36842e+06	1.50499e+06	3.19305	1.675	0.00507487	0.0115149
1,1-Dimethylbiguanide	1.00512	1.6437e+07	1.40717e+07	5.38363e+07	2.8675e+07	3.27536	1.7116	0.0202406	0.0356403
Triamterene	1.17925	698170	402051	2.30753e+06	886479	3.30513	1.7247	0.00507487	0.0115149
Ergothioneine	1.4458	4.58045e+06	908433	1.5177e+07	1.98749e+06	3.31345	1.7283	0.00507487	0.0115149
2-Keto-glutaramic acid	1.31118	1.42676e+07	9.49971e+06	4.72936e+07	1.03651e+07	3.31477	1.7289	0.00823902	0.0168875
Phenylacetylglutamine	1.34372	5.7713e+06	911844	1.95134e+07	5.13171e+06	3.38112	1.7575	0.00507487	0.0115149
(S)-Abscisic acid	1.23583	3.12633e+06	1.2925e+06	1.12402e+07	4.0895e+06	3.59531	1.8461	0.00507487	0.0115149
4-(beta-D-Glucosyloxy)benzoate	1.12924	507098	180685	1.87646e+06	904022	3.70041	1.8877	0.00823902	0.0168875
Fulvoplumierin	1.36397	6.93416e+06	2.77266e+06	2.62886e+07	6.16335e+06	3.79118	1.9226	0.00507487	0.0115149
Betaine aldehyde	1.34309	1.07392e+07	6.20571e+06	4.085e+07	9.62031e+06	3.80387	1.9275	0.00507487	0.0115149
L-threo-3-Phenylserine	1.43031	4.23797e+06	752671	1.62969e+07	2.76625e+06	3.84541	1.9432	0.00507487	0.0115149
Peonidin-3-glucoside	1.00677	8.40623e+06	9.19912e+06	3.25555e+07	1.83912e+07	3.87282	1.9534	0.0202406	0.0356403
Lincomycin	1.34783	1.62347e+07	6.59898e+06	6.29866e+07	1.61553e+07	3.87973	1.956	0.00507487	0.0115149
5-Acetamidovalerate	1.28547	2.37449e+06	1.88373e+06	9.4228e+06	4.64658e+06	3.96841	1.9885	0.030639	0.0765001
Agmatine	1.32543	3.93628e+06	2.85195e+06	1.56457e+07	3.79795e+06	3.97472	1.9909	0.00507487	0.0115149
Sedoheptulose	1.0863	4.79638e+06	8.27882e+06	1.92225e+07	1.13542e+07	4.00769	2.0028	0.030639	0.0765001
Melatonin	1.42418	8.83142e+06	4.42434e+06	3.58782e+07	5.09019e+06	4.06256	2.0224	0.00507487	0.0115149
Gluconic acid	1.17116	802690	1.25079e+06	3.33492e+06	1.76984e+06	4.15472	2.0547	0.030639	0.0765001
Sepiapterin	1.47143	907722	188919	3.8595e+06	376112	4.25188	2.0881	0.00507487	0.0115149
Ribose 1,5-bisphosphate	1.09844	6.22688e+06	2.89164e+06	2.69638e+07	1.96215e+07	4.33032	2.1144	0.0453276	0.0978603
N-Methyl-L-glutamic acid	1.09103	1.81323e+07	1.48001e+07	7.87175e+07	4.14754e+07	4.34122	2.1181	0.0202406	0.0356403
N1,N12-Diacetylspermine	1.11236	3.71447e+07	3.35162e+07	1.65848e+08	8.31747e+07	4.46488	2.1586	0.0130652	0.0246459
Imidazolelactic acid	1.38986	1.60971e+07	6.87148e+06	7.41084e+07	1.65364e+07	4.60384	2.2028	0.00507487	0.0115149
Beta-Leucine	1.00367	1.19161e+07	1.47925e+07	5.52198e+07	3.40038e+07	4.63414	2.2123	0.0202406	0.0356403
1-Aminocyclopropanecarboxylic acid	1.44938	5.05594e+07	3.11653e+07	2.36154e+08	1.96049e+07	4.67093	2.2237	0.00507487	0.0115149
Butyryl-L-carnitine	1.23356	1.06772e+07	1.08893e+07	5.02547e+07	1.80044e+07	4.70677	2.2347	0.00823902	0.0168875
Creatinine	1.28993	2.07104e+08	3.3451e+08	9.97707e+08	1.32696e+08	4.81742	2.2683	0.00823902	0.0168875
N-Acetyl-L-aspartic acid	1.2223	1.37596e+07	1.40611e+07	6.66567e+07	3.9324e+07	4.84449	2.2763	0.030639	0.0765001
1-Methylnicotinamide	1.15105	3.0318e+07	4.02671e+07	1.48037e+08	6.41228e+07	4.88281	2.2877	0.00507487	0.0115149
Methyl beta-D-galactoside	1.28027	1.82718e+06	2.03951e+06	9.0789e+06	4.78799e+06	4.9687	2.3129	0.030639	0.0765001
Succinic acid	1.10282	1.17017e+07	1.78957e+07	5.83194e+07	4.05166e+07	4.9838	2.3173	0.0202406	0.058429
m-Coumaric acid	1.19941	3.52195e+06	3.96247e+06	1.76836e+07	7.15604e+06	5.02109	2.328	0.0202406	0.0356403
L-Methionine S-oxide	1.40141	1.10512e+08	1.13143e+08	5.55202e+08	6.15106e+07	5.02386	2.3288	0.00507487	0.0115149
2-Oxo-4-methylthiobutanoic acid	1.40503	9.18813e+06	9.42528e+06	4.78865e+07	5.61256e+06	5.21186	2.3818	0.00507487	0.0115149
Emodin	1.02119	134896	263043	724492	575741	5.37086	2.4251	0.0202406	0.058429
Ornithine	1.21685	1.4353e+07	9.68052e+06	7.73439e+07	3.35355e+07	5.3888	2.4299	0.00823902	0.0168875
D-Octopine	1.39797	1.2755e+07	1.21413e+07	7.0743e+07	1.20805e+07	5.54631	2.4715	0.00507487	0.0115149
Folinic acid	1.01789	125750	274260	723335	416453	5.75209	2.5241	0.0202406	0.0356403
4-Hydroxycinnamic acid	1.44016	3.89794e+06	1.49972e+06	2.24958e+07	9.74723e+06	5.77134	2.5289	0.00823902	0.0338619
1-Methyladenine	1.3112	247784	248623	1.4973e+06	813106	6.04266	2.5952	0.0202406	0.058429
Phosphocreatine	1.25362	1.54819e+06	1.67847e+06	9.41635e+06	3.59802e+06	6.08236	2.6046	0.00507487	0.0115149
Eugenol	1.21122	723100	358231	4.41191e+06	2.0408e+06	6.10128	2.6091	0.0130652	0.0246459
5-Aminopentanoic acid	1.45432	1.91928e+09	1.46141e+09	1.17979e+10	1.13192e+09	6.14704	2.6199	0.00507487	0.0115149
Carvedilol	1.36824	1.30257e+06	1.44926e+06	8.13289e+06	3.93113e+06	6.24376	2.6424	0.0130652	0.0439916
7,8-Dihydromonapterin	1.32688	1.36416e+06	384250	8.56802e+06	2.8816e+06	6.28062	2.651	0.00507487	0.0115149
L-2,4-diaminobutyric acid	1.45458	1.08962e+08	8.46941e+07	6.85611e+08	6.62958e+07	6.29208	2.6536	0.00507487	0.0115149
Benzaldehyde	1.44106	1.38341e+07	1.07789e+07	8.92951e+07	1.22506e+07	6.45453	2.6904	0.00507487	0.0115149
5,6-Dihydro-5-fluorouracil	1.46485	2.08711e+08	1.61288e+08	1.36339e+09	9.24314e+07	6.53253	2.7076	0.00507487	0.0115149
N5-(L-1-Carboxyethyl)-L-ornithine	1.27881	1.63195e+06	1.2017e+06	1.06604e+07	4.07355e+06	6.53211	2.7076	0.00507487	0.0115149
6-Amino-6-deoxyfutalosine	1.37662	2.93567e+06	4.53062e+06	1.93455e+07	2.95812e+06	6.58979	2.7202	0.00507487	0.0115149
Muramic acid	1.27217	1.22971e+07	1.80782e+07	8.19427e+07	2.80751e+07	6.66356	2.7363	0.00507487	0.0115149
Ascorbate	1.47372	2.02082e+06	503277	1.35268e+07	1.47771e+06	6.69389	2.7428	0.00507487	0.0115149
Phenacemide	1.27374	761112	725079	5.11397e+06	3.07411e+06	6.71908	2.7483	0.0202406	0.058429
4-Acetamido-2-aminobutanoic acid	1.14902	4.06746e+06	3.96124e+06	2.76307e+07	1.46973e+07	6.79302	2.7641	0.00507487	0.0115149
Tyramine	1.44419	1.70721e+09	1.45731e+09	1.17216e+10	1.51152e+09	6.86577	2.7795	0.00507487	0.0115149
1H-Indole-3-acetamide	1.31534	1.22671e+06	1.75548e+06	8.50753e+06	2.50277e+06	6.93529	2.7939	0.00507487	0.0115149
Catechin	1.29718	1.44356e+07	2.73602e+07	1.01148e+08	2.7232e+07	7.00673	2.8088	0.00823902	0.0168875
Gibberellin A53	1.37089	719409	453210	5.15595e+06	2.66951e+06	7.16692	2.8414	0.0130652	0.0439916
Quinolin-2-ol	1.46015	1.48511e+06	599272	1.07143e+07	1.48061e+06	7.21449	2.8509	0.00507487	0.0115149
L-Glutamic gamma-semialdehyde	1.44115	1.15103e+07	1.50512e+07	8.47182e+07	4.86081e+06	7.35998	2.8798	0.00507487	0.0115149
gamma-Glutamylalanine	1.4722	3.50625e+06	1.70747e+06	2.59599e+07	2.64727e+06	7.40412	2.8883	0.00507487	0.0115149
DL-Homocystine	1.26707	7.7543e+06	4.46709e+06	5.77023e+07	2.38802e+07	7.44158	2.8956	0.00507487	0.0115149
Isoelemicin	1.17275	2.28481e+06	1.21785e+06	1.73478e+07	9.1627e+06	7.59244	2.9246	0.00507487	0.0115149
Kojic acid	1.14781	1.01622e+06	40436.9	7.72749e+06	4.34635e+06	7.60398	2.9268	0.00507487	0.0115149
L-Isoleucine	1.24308	2.52335e+08	3.2982e+08	1.93768e+09	1.24357e+09	7.67872	2.9409	0.0130652	0.0439916
Maltotriose	1.14267	140969	145744	1.08513e+06	831674	7.69764	2.9444	0.0202406	0.058429
N-Acetylleucine	1.32999	4.22662e+06	3.37572e+06	3.2784e+07	1.84907e+07	7.75675	2.9554	0.0202406	0.058429
Brevianamide F	1.47821	2.17507e+06	487047	1.72206e+07	1.75539e+06	7.91703	2.985	0.00507487	0.0115149
N8-Acetylspermidine	1.43117	2.21231e+08	1.08358e+08	1.7573e+09	3.46033e+08	7.94344	2.9897	0.00507487	0.0115149
L-Glutamic acid	1.39605	9.85361e+07	1.2889e+08	7.83245e+08	3.76476e+08	7.94849	2.9907	0.00823902	0.0338619
Kinetin	1.38973	7.99206e+06	7.3271e+06	6.357e+07	1.55252e+07	7.95418	2.9917	0.00507487	0.0115149
Ectoine	1.38826	3.71798e+06	1.71795e+06	2.97451e+07	7.91733e+06	8.00064	3.0001	0.00507487	0.0115149
Estrone glucuronide	1.22611	1.57987e+06	2.74485e+06	1.26598e+07	8.24952e+06	8.01346	3.0024	0.0130652	0.0439916
L-Phenylalanine	1.32312	3.9785e+08	4.73409e+08	3.19499e+09	1.80266e+09	8.03084	3.0055	0.0130652	0.0439916
L-Histidine trimethylbetaine	1.36906	4.73553e+06	6.78029e+06	3.86243e+07	9.3758e+06	8.15661	3.0279	0.00507487	0.0115149
Lactose	1.35808	517403	244098	4.22279e+06	2.30387e+06	8.16127	3.0288	0.00823902	0.0338619
trans-Cinnamate	1.34751	1.96981e+07	2.31931e+07	1.6084e+08	8.69519e+07	8.16526	3.0295	0.0130652	0.0439916
2-Aminobenzenesulfonate	1.17152	2.18321e+06	3.45879e+06	1.78811e+07	9.0186e+06	8.19001	3.0339	0.00823902	0.0168875
Cellobionate	1.24917	1.76408e+06	2.47783e+06	1.44797e+07	9.28564e+06	8.20816	3.037	0.0130652	0.0439916
2-Amino-2-deoxy-D-gluconate	1.44076	2.96368e+06	1.93726e+06	2.43816e+07	4.22156e+06	8.22707	3.0403	0.00507487	0.0115149
Pirenzepine	1.27099	1.68069e+06	2.04581e+06	1.4037e+07	8.77186e+06	8.35213	3.0621	0.0130652	0.0439916
(2S,5S)-trans-Carboxymethylproline	1.34534	2.58356e+06	1.76778e+06	2.17181e+07	6.992e+06	8.40619	3.0715	0.00507487	0.0115149
Lacto-N-tetraose	1.06705	1.42575e+06	2.71816e+06	1.24891e+07	7.9721e+06	8.75964	3.1309	0.0130652	0.0246459
N1-Acetylspermidine	1.37952	6.21069e+06	8.24572e+06	5.47242e+07	1.34499e+07	8.81135	3.1394	0.00507487	0.0115149
Kyotorphin	1.36433	3.99675e+06	3.89161e+06	3.65849e+07	1.06744e+07	9.15332	3.1944	0.00507487	0.0115149
10,11-Dihydroxycarbamazepine	1.10566	1.05608e+06	278423	9.67966e+06	6.08322e+06	9.1659	3.1962	0.00507487	0.0115149
Didanosine	1.28599	4.25529e+06	1.02025e+07	3.93161e+07	2.27347e+07	9.23958	3.2078	0.0130652	0.0439916
dTMP	1.0861	653421	1.0689e+06	6.08544e+06	5.18361e+06	9.31359	3.2193	0.0130652	0.0439916
N1,N8-Bis(4-coumaroyl)spermidine	1.36263	3.0189e+07	5.0847e+07	2.82093e+08	7.23992e+07	9.34405	3.2241	0.00507487	0.0115149
L-Ribulose	1.44382	3.39201e+07	2.74528e+07	3.23388e+08	5.43826e+07	9.5338	3.2531	0.00507487	0.0115149
Alanyltryptophan	1.19337	2.1114e+06	1.91402e+06	2.02122e+07	1.04283e+07	9.57304	3.259	0.0130652	0.0246459
2-Hydroxybutyric acid	1.46722	5.08775e+07	3.88167e+07	4.91128e+08	5.59002e+07	9.65344	3.271	0.00507487	0.0115149
N6-Acetyl-LL-2,6-diaminoheptanedioate	1.2046	4.47687e+06	7.38888e+06	4.3384e+07	2.09352e+07	9.69086	3.2766	0.00823902	0.0168875
Pimozide	1.29505	1.26785e+06	532116	1.24609e+07	7.81498e+06	9.82801	3.297	0.0202406	0.058429
Asymmetric dimethylarginine	1.42377	6.56206e+07	6.31927e+07	6.45376e+08	1.30521e+08	9.83478	3.2979	0.00507487	0.0115149
Quinaldic acid	1.4014	4.53283e+06	2.17167e+06	4.55027e+07	1.16654e+07	10.0384	3.3275	0.00507487	0.0115149
L-Sorbose	1.42711	1.6721e+06	1.16888e+06	1.68243e+07	3.50515e+06	10.0618	3.3308	0.00507487	0.0115149
Taurohyocholate	1.11186	6.51318e+06	9.70053e+06	6.5697e+07	4.01216e+07	10.0867	3.3344	0.00823902	0.0168875
Telmisartan	1.35662	5.28357e+06	1.71367e+06	5.43977e+07	1.76098e+07	10.2956	3.364	0.00507487	0.0115149
Dihydrofolic acid	1.20375	595074	258115	6.15315e+06	4.51246e+06	10.3402	3.3702	0.00507487	0.0275974
3,4-Dihydroxyhydrocinnamic acid	1.31009	8.22996e+06	6.85924e+06	9.09447e+07	5.59762e+07	11.0505	3.466	0.0202406	0.058429
Clomipramine	1.13099	3.52521e+06	1.94924e+06	3.93481e+07	2.39513e+07	11.162	3.4805	0.00507487	0.0115149
D-Glycero-D-galacto-heptitol	1.25966	2.75113e+06	3.86805e+06	3.10569e+07	2.0668e+07	11.2887	3.4968	0.0130652	0.0439916
Iminoarginine	1.4215	2.83122e+06	1.23569e+06	3.38058e+07	7.77971e+06	11.9404	3.5778	0.00507487	0.0115149
6-Hydroxymelatonin	1.20491	4.73749e+06	3.3002e+06	5.83252e+07	3.03762e+07	12.3115	3.6219	0.00507487	0.0115149
4-Chloroprogesterone	1.23323	758111	170778	9.37824e+06	4.58345e+06	12.3706	3.6288	0.00507487	0.0115149
4-Hydroxybenzaldehyde	1.35191	4.69976e+07	1.99143e+07	5.96863e+08	2.00955e+08	12.6999	3.6667	0.00507487	0.0115149
L-Leucine	1.35931	6.67663e+09	9.61396e+09	8.57442e+10	2.64735e+10	12.8424	3.6828	0.00507487	0.0115149
Cadaverine	1.43569	2.23589e+07	7.66654e+06	2.91317e+08	6.06136e+07	13.0291	3.7037	0.00507487	0.0115149
Leukotriene E4	1.13493	4.66612e+06	5.4856e+06	6.08636e+07	3.69877e+07	13.0438	3.7053	0.00823902	0.0168875
Indolepyruvate	1.45761	8.45674e+06	5.29749e+06	1.11373e+08	1.7679e+07	13.1697	3.7192	0.00507487	0.0115149
L-Valine	1.39263	5.81586e+07	6.36698e+07	7.70457e+08	4.11889e+08	13.2475	3.7277	0.00823902	0.0338619
2-Methylserine	1.17613	1.99317e+07	9.96519e+06	2.68328e+08	1.50959e+08	13.4624	3.7509	0.00507487	0.0115149
3beta,5beta-Ketodiol	1.34502	628342	276850	8.50108e+06	2.95815e+06	13.5294	3.758	0.00507487	0.0115149
2-Hydroxyestrone	1.44437	552345	212080	7.49043e+06	1.43648e+06	13.5612	3.7614	0.00507487	0.0115149
Cinobufotalin	1.2674	2.79173e+06	5.50182e+06	3.81968e+07	1.63013e+07	13.6821	3.7742	0.00823902	0.0168875
Coumafuryl	1.37508	804661	825215	1.11309e+07	6.1974e+06	13.833	3.79	0.00823902	0.0338619
Candesartan	1.06977	1.04791e+06	2.06729e+06	1.46029e+07	1.3376e+07	13.9353	3.8007	0.00823902	0.0338619
Cyclohexylamine	1.38369	959288	106034	1.35958e+07	4.0245e+06	14.1727	3.8251	0.00507487	0.0115149
3-Ketosucrose	1.33791	8.87043e+06	7.08051e+06	1.32845e+08	8.01305e+07	14.9761	3.9046	0.00823902	0.0338619
N1-Acetylspermine	1.07938	1.49912e+06	2.65047e+06	2.28872e+07	1.56799e+07	15.2669	3.9323	0.00507487	0.0115149
Trehalose 6-phosphate	1.33964	237960	323600	3.72456e+06	2.2319e+06	15.6519	3.9683	0.00823902	0.0338619
Phenylacetaldehyde	1.43733	388545	226230	6.15133e+06	3.06637e+06	15.8318	3.9847	0.00507487	0.0275974
Gentamicin C1a	1.21825	7.50414e+07	3.35795e+07	1.21929e+09	6.31001e+08	16.2483	4.0222	0.00507487	0.0115149
3-Dehydroecdysone	1.22306	4.3059e+07	6.67065e+07	7.18211e+08	3.62393e+08	16.6797	4.06	0.00507487	0.0115149
2-Deoxy-scyllo-inosose	1.44673	984642	141806	1.649e+07	3.1629e+06	16.7473	4.0659	0.00507487	0.0115149
Hydroxyphenyllactic acid	1.22057	1.15476e+08	5.81155e+07	1.94801e+09	1.00461e+09	16.8694	4.0763	0.00507487	0.0115149
Xanthopterin-B2	1.29983	2.05902e+06	2.7386e+06	3.53494e+07	1.4441e+07	17.168	4.1017	0.00507487	0.0115149
2-Phenylacetamide	1.30109	1.06688e+08	5.21648e+07	1.95788e+09	8.12428e+08	18.3517	4.1978	0.00507487	0.0115149
Creatine	1.47455	3.01625e+08	4.37354e+08	5.67679e+09	5.6615e+08	18.8207	4.2342	0.00507487	0.0115149
L-Tyrosine	1.25037	9.20775e+08	4.61855e+08	1.73452e+10	8.34706e+09	18.8377	4.2355	0.00507487	0.0115149
N2-gamma-Glutamylglutamine	1.48854	6.5698e+06	3.36645e+06	1.28139e+08	8.9277e+06	19.5042	4.2857	0.00507487	0.0115149
9-cis-Retinoic acid	1.32616	393431	208625	7.91514e+06	3.03602e+06	20.1183	4.3304	0.00507487	0.0115149
Aspartame	1.47387	1.09566e+07	1.25902e+07	2.263e+08	2.62543e+07	20.6543	4.3684	0.00507487	0.0115149
Norfloxacin	1.38593	4.50039e+07	1.07511e+07	9.62177e+08	2.88728e+08	21.3799	4.4182	0.00507487	0.0115149
N(beta)-Epoxysuccinamoyl-DAP-Val	1.44763	170104	57123.4	3.67185e+06	705904	21.5857	4.432	0.00507487	0.0115149
L-Proline	1.36599	9.07952e+06	1.10343e+07	1.96348e+08	1.14833e+08	21.6254	4.4347	0.00823902	0.0338619
Tranexamic Acid	1.35602	1.18128e+06	2.10442e+06	2.99275e+07	1.01659e+07	25.3344	4.663	0.00507487	0.0115149
Mycophenolate	1.35281	8.17273e+06	6.37422e+06	2.14346e+08	7.51705e+07	26.2268	4.713	0.00507487	0.0115149
L-Noradrenaline	1.4567	7.44161e+06	3.13092e+06	1.9591e+08	3.40622e+07	26.3262	4.7184	0.00507487	0.0115149
Sildenafil	1.38862	2.08377e+06	4.29736e+06	5.67072e+07	1.64177e+07	27.2138	4.7663	0.00507487	0.0115149
L-Targinine	1.46549	1.2598e+07	6.99344e+06	3.43949e+08	5.232e+07	27.3015	4.7709	0.00507487	0.0115149
Hydroxykynurenine	1.47865	1.02913e+06	340415	2.96602e+07	3.40613e+06	28.8209	4.849	0.00507487	0.0115149
Biopterin	1.45054	1.43796e+06	1.72817e+06	4.47645e+07	8.3052e+06	31.1303	4.9603	0.00507487	0.0115149
D-Pantethine	1.34717	1.41893e+06	763515	4.83907e+07	1.75619e+07	34.1041	5.0919	0.00507487	0.0115149
2-Oxo-4-phenylbutyric acid	1.40985	933477	198498	3.19618e+07	8.53497e+06	34.2395	5.0976	0.00507487	0.0115149
Losartan	1.38146	5.40256e+06	2.79638e+06	1.8851e+08	5.89177e+07	34.8931	5.1249	0.00507487	0.0115149
N-Succinyl-2-amino-6-ketopimelate	1.00065	8.22939e+06	5.02448e+06	3.0495e+08	2.55431e+08	37.0563	5.2116	0.00507487	0.0115149
Fludrocortisone	1.43875	1.09308e+06	282659	4.19758e+07	9.03003e+06	38.401	5.2631	0.00507487	0.0115149
9-Riburonosyladenine	1.34751	2.70744e+06	2.92129e+06	1.04045e+08	3.77602e+07	38.429	5.2641	0.00507487	0.0115149
Cisapride	1.34465	5.75537e+06	3.32186e+06	2.22822e+08	8.19662e+07	38.7162	5.2748	0.00507487	0.0115149
N-Succinyl-L,L-2,6-diaminopimelate	1.43295	2.77678e+06	1.67518e+06	1.09494e+08	2.4764e+07	39.4322	5.3013	0.00507487	0.0115149
L-Serine	1.46852	563392	486803	2.3655e+07	3.45234e+06	41.9868	5.3919	0.00507487	0.0115149
Coniferyl aldehyde	1.38828	1.10403e+07	1.95314e+07	4.65238e+08	1.40007e+08	42.139	5.3971	0.00507487	0.0115149
Pseudorhodomyrtoxin	1.02699	466749	557133	1.98275e+07	1.58782e+07	42.4791	5.4087	0.00507487	0.0115149
Glucosamine	1.46407	6.22972e+06	9.99207e+06	2.71647e+08	4.21059e+07	43.6053	5.4464	0.00507487	0.0115149
26-Hydroxyecdysone	1.19893	3.55039e+07	5.50501e+07	1.57127e+09	8.86339e+08	44.2556	5.4678	0.00507487	0.0115149
Prednisone	1.09513	5.99652e+07	1.27101e+08	2.65779e+09	1.8688e+09	44.3223	5.47	0.00507487	0.0115149
N2-Succinyl-L-glutamic acid 5-semialdehyde	1.45546	399480	83831	1.77076e+07	3.19129e+06	44.3262	5.4701	0.00507487	0.0115149
Cortisol 21-sulfate	1.07916	106389	97356.7	4.95727e+06	3.60692e+06	46.5962	5.5421	0.00507487	0.0115149
Metronidazole	1.48004	1.54391e+06	308773	7.21763e+07	8.08988e+06	46.7486	5.5469	0.00507487	0.0115149
N2-Succinyl-L-arginine	1.405	390090	110370	1.87419e+07	5.20195e+06	48.0446	5.5863	0.00507487	0.0115149
L-Histidine	1.40487	9.98868e+07	1.74872e+08	4.80635e+09	1.32391e+09	48.1186	5.5885	0.00507487	0.0115149
Gibberellin A3	1.2461	560472	416203	2.72391e+07	2.02614e+07	48.6003	5.6029	0.00507487	0.0275974
Taurochenodesoxycholic acid	1.0595	1.38643e+07	2.35123e+07	7.39582e+08	5.59988e+08	53.3447	5.7373	0.00507487	0.0115149
Cysteine-S-sulfate	1.40155	1.07706e+06	1.13379e+06	5.77561e+07	3.25602e+07	53.6251	5.7448	0.00507487	0.0275974
Pomiferin	1.30488	1.2542e+07	5.33937e+06	6.84057e+08	2.91728e+08	54.5405	5.7693	0.00507487	0.0115149
3-Indoleacrylate	1.43166	5.84144e+06	4.08463e+06	3.33118e+08	7.68392e+07	57.0255	5.8336	0.00507487	0.0115149
Pyrimidodiazepine	1.46884	2.78441e+06	4.11292e+06	1.75073e+08	2.55299e+07	62.8773	5.9744	0.00507487	0.0115149
Indole-3-acetaldehyde oxime	1.2911	992716	160309	6.44607e+07	2.87868e+07	64.9351	6.0209	0.00507487	0.0115149
Cyclopeptine	1.34862	2.3884e+06	3.57846e+06	1.5836e+08	5.79267e+07	66.3042	6.051	0.00507487	0.0115149
Dihydroergotamine	1.24167	2.50352e+06	1.04908e+06	1.71732e+08	8.81138e+07	68.5965	6.1001	0.00507487	0.0115149
(R)-mandelic Acid	1.46217	2.58006e+06	1.76258e+06	1.84037e+08	3.04303e+07	71.3318	6.1564	0.00507487	0.0115149
Ampicillin	1.40191	371290	353832	3.01315e+07	1.70907e+07	81.1557	6.3426	0.00507487	0.0275974
5-Butyrylphosphoinosine	1.09545	135572	101803	1.1152e+07	1.05834e+07	82.2571	6.3621	0.00507487	0.0275974
Neolinustatin	1.33919	36894.5	38454.4	4.20471e+06	2.69783e+06	113.965	6.8325	0.00507487	0.0275974
Linatine	1.4324	4.27519e+06	8.19115e+06	5.20439e+08	1.20331e+08	121.734	6.9276	0.00507487	0.0115149
2-Furoate	1.31514	26584.3	12714.3	4.53975e+06	3.04992e+06	170.768	7.4159	0.00507487	0.0275974
Chlorpromazine	1.09042	177105	64516.6	3.441e+07	2.49121e+07	194.292	7.6021	0.00507487	0.0115149
L-Arginine	1.47297	2.5061e+06	2.51251e+06	6.40555e+08	3.14108e+08	255.598	7.9977	0.00507487	0.0275974
Dehydrocostus lactone	1.27646	296213	101474	8.06753e+07	3.80685e+07	272.353	8.0893	0.00507487	0.0115149
L-Cystine	1.32908	957048	999196	2.77138e+08	1.10584e+08	289.578	8.1778	0.00507487	0.0115149
Loperamide	1.24511	65088.9	33166.7	6.64076e+08	3.42682e+08	10202.6	13.317	0.00507487	0.0115149
Adenosine	1.09147	38.8789	0	6.99444e+06	5.07954e+06	179905	17.457	0.00962172	0.0196925
