# Supplementary material for: The gut microbiota regulates diabetic retinopathy in adult rats
Source: Front Microbiol. 2025 Jan 29;16:1479792. doi: 10.3389/fmicb.2025.1479792 (PMC11822567; doi:10.3389/fmicb.2025.1479792)
Supplement: Supplementary file 2 [file Table_2.XLSX]

## Sheet: 20 SCFAs
			# of C	Fold Change_R2/R1 (ABX/Control)	Fold Change_R3/R1 (T2D/Control)	Fold Change_R4/R3 [ (ABX and T2D)/T2D]
Group-1	1	Phosphonoacetate	C2	0.51832	0.235966	0.0339202
Group-2	2	Ethynodiol Diacetate	C2	0.039386		0.00198914
	3	Imidazoleacetic acid	C2	0.26751		0.0471453
	4	Methyl (indol-3-yl)acetate	C2	0.0018067		0.00936856
	5	Methylimidazoleacetic acid	C2	0.058944		0.0103461
	6	2-Hydroxybutyric acid	C4	4.3232		9.65344
	7	L-2,4-diaminobutyric acid	C4	1.6388		6.29208
	8	5-Acetamidovalerate	C5	20.4		3.96841
Group-3	9	Indole-3-acetate	C2	0.08761
	10	(2R,5S)-2,5-Diaminohexanoate	C6	0.49461
	11	Guanidoacetic acid	C2	2.6439
	12	3-Methyl-2-oxovaleric acid	C5	2.7515
Group-4	15	2-Oxo-4-phenylbutyric acid	C4		1.52704	34.2395
Group-5	13	Oxalacetic acid	C2		3.37211
	14	(3S,5S)-3,5-Diaminohexanoate	C6		3.33845
Group-6	16	2-Hydroxyphenylacetate	C2		2.88867	0.38909
	17	Phenylacetic acid	C2		7.70594	0.0712708
Group-7	18	Triacetate lactone	C2			0.128105
	19	alpha-Ketoisovaleric acid	C5			0.355417
Group-8	20	Ureidopropionic acid	C3			1.77487
